# Supplementary material for: Causal relationship of gut microbiota with diabetic nephropathy: a Mendelian randomization analysis
Source: Front Microbiol. 2024 Jan 3;14:1281361. doi: 10.3389/fmicb.2023.1281361 (PMC10792041; doi:10.3389/fmicb.2023.1281361)
Supplement: Supplementary file 1 [file Data_Sheet_1.CSV]

snp	trait
rs4936098	Diastolic blood pressure
rs4936098	Impedance of arm left
rs4936098	Impedance of arm right
rs4936098	Impedance of whole body
rs4936098	Pulse wave reflection index
rs4936098	Systolic blood pressure
rs4936098	Trunk fat percentage
rs12377846	Height
rs12986312	High grade serous ovarian cancer
rs12986312	Serous invasive ovarian cancer
rs1467258	Granulocyte count
rs1467258	Myeloid white cell count
rs1467258	Neutrophil count
rs1467258	Sum basophil neutrophil counts
rs1467258	Sum neutrophil eosinophil counts
rs1467258	White blood cell count
rs1520207	Hair or balding pattern: pattern 3
rs1520207	Hair or balding pattern: pattern 4
rs4692811	Frequency of depressed mood in last 2 weeks
rs76982728	Treatment with codipar caplet
rs4936098	Diastolic blood pressure
rs4936098	Impedance of arm left
rs4936098	Impedance of arm right
rs4936098	Impedance of whole body
rs4936098	Pulse wave reflection index
rs4936098	Systolic blood pressure
rs4936098	Trunk fat percentage
rs4936098	Diastolic blood pressure
rs4936098	Impedance of arm left
rs4936098	Impedance of arm right
rs4936098	Impedance of whole body
rs4936098	Pulse wave reflection index
rs4936098	Systolic blood pressure
rs4936098	Trunk fat percentage
rs113054641	Arm fat percentage right
rs113054641	Body fat percentage
rs113054641	Trunk fat percentage
rs62130338	Granulocyte count
rs62130338	Granulocyte percentage of myeloid white cells
rs62130338	Lymphocyte percentage of white cells
rs62130338	Myeloid white cell count
rs62130338	Neutrophil count
rs62130338	Neutrophil percentage of white cells
rs62130338	Sum basophil neutrophil counts
rs62130338	Sum neutrophil eosinophil counts
rs62130338	Comparative height size at age 10
rs62130338	Height
rs72814525	Body fat percentage
rs72814525	Impedance of arm left
rs72814525	Impedance of arm right
rs72814525	Impedance of leg left
rs72814525	Impedance of leg right
rs72814525	Impedance of whole body
rs72814525	Trunk fat mass
rs72814525	Trunk fat percentage
rs78453362	Self-reported breast fibroadenoma
rs212393	Rheumatoid arthritis
rs7742829	Statin response difference triglycerides
rs7742829	Triglycerides change with statins
rs73615400	Treatment with gtn - glyceryl trinitrate
rs73849225	Cause of death: creutzfeldt-jakob disease
rs146541147	Hodgkins disease
rs61884471	Treatment with adalate 10mg capsule
rs72948274	Cause of death: acute and subacute infective endocarditis
rs10931481	Anti dsDNA autoantibody status in systemic lupus erythematosus SLE patients
rs10931481	Systemic lupus erythematosus SLE
rs10931481	Systemic lupus erythematosus
rs10931481	Self-reported hypothyroidism or myxoedema
rs10931481	Treatment with levothyroxine sodium
rs10931481	Treatment with thyroxine product
rs10931481	Rheumatoid arthritis
rs71386687	Height
rs71386687	Sitting height
rs9870933	Atopic dermatitis
rs11684166	Granulocyte percentage of myeloid white cells
rs11684166	Mean corpuscular hemoglobin
rs11684166	Mean corpuscular volume
rs11684166	Neutrophil percentage of white cells
rs12147596	High light scatter percentage of red cells
rs12147596	High light scatter reticulocyte count
rs12147596	Lymphocyte count
rs12147596	Monocyte count
rs12147596	Red blood cell count
rs12147596	Reticulocyte count
rs12147596	Reticulocyte fraction of red cells
rs12147596	Arm fat percentage left
rs12147596	Arm fat percentage right
rs12147596	Body mass index
rs12147596	Comparative height size at age 10
rs12147596	Hearing difficulty or problems with background noise
rs12147596	Heel bone mineral density
rs12147596	Height
rs12147596	Schizophrenia
rs4936098	Diastolic blood pressure
rs4936098	Impedance of arm left
rs4936098	Impedance of arm right
rs4936098	Impedance of whole body
rs4936098	Pulse wave reflection index
rs4936098	Systolic blood pressure
rs4936098	Trunk fat percentage
rs11715072	Self-reported hypertension
rs11715072	Treatment with blood pressure medication
rs11715072	Vascular or heart problems diagnosed by doctor: high blood pressure
rs2347697	High light scatter percentage of red cells
rs2347697	High light scatter reticulocyte count
rs2347697	Immature fraction of reticulocytes
rs2347697	Lymphocyte count
rs2347697	Reticulocyte count
rs2347697	Reticulocyte fraction of red cells
rs2347697	Arm predicted mass left
rs2347697	Basal metabolic rate
rs2347697	Birth weight
rs2347697	Comparative height size at age 10
rs2347697	Height
rs2347697	Leg fat-free mass left
rs2347697	Leg fat-free mass right
rs2347697	Leg predicted mass left
rs2347697	Leg predicted mass right
rs2347697	Sitting height
rs2347697	Trunk fat-free mass
rs2347697	Weight
rs2347697	Whole body fat-free mass
rs2347697	Whole body water mass
rs312757	Waist hip ratio adjusted for physical activity in females
rs312757	Waist circumference adjusted for smoking in females
rs312757	Hip circumference
rs74757828	Impedance of leg left
rs74757828	Impedance of leg right
rs74757828	Impedance of whole body
rs74757828	Treatment with zirtek allergy 10mg tablet
