# Supplementary material for: Causal relationship of gut microbiota with diabetic nephropathy: a Mendelian randomization analysis
Source: Front Microbiol. 2024 Jan 3;14:1281361. doi: 10.3389/fmicb.2023.1281361 (PMC10792041; doi:10.3389/fmicb.2023.1281361)
Supplement: Supplementary file 2 [file Data_Sheet_2.CSV]

	Q	MRegger_interpreter	MRegger_interpreter_pval	steiger_pval	MRPRESSO_GLOBAL
ebi-a-GCST90016923	0.542834476953038	-0.00386647288995795	0.905019130078769	1.8809950643703e-49	0.547
ebi-a-GCST90016946	0.427387681067731	-0.0012998010383908	0.952656738441176	2.04548193020971e-68	0.505
ebi-a-GCST90016957	0.542180095462625	-0.00372211331206054	0.908522778757844	1.99173112020361e-49	0.581
ebi-a-GCST90016961	0.542014521253589	-0.00368434768256535	0.909436917578953	1.7512975788374e-49	0.586
ebi-a-GCST90016974	0.380303474483153	0.0267582222678086	0.460939008217451	1.65809837568187e-69	0.368
ebi-a-GCST90016977	0.975101471494424	0.0544429926829107	0.793634592953089	4.7023073045902e-17	0.977
ebi-a-GCST90017005	0.970696568489708	-0.0034778669995209	0.933415406339146	2.35102557928496e-68	0.978
ebi-a-GCST90017032	0.83957907766546	-0.0158143454022246	0.742513770605767	2.6806081184849e-46	0.867
ebi-a-GCST90017064	0.310848319931908	0.0625063314101999	0.143264644543072	9.17524731056544e-50	0.341
ebi-a-GCST90017108	0.542834476953038	-0.00386647288995795	0.905019130078769	1.8809950643703e-49	0.598
ebi-a-GCST90017116	0.95682283356036	-0.0121251699462272	0.630556343264404	4.24327787072386e-57	0.967
ebi-a-GCST90017084	0.457985013019904	0.0514814857569748	0.254132104893183	5.17541719945544e-70	0.465
