# Supplementary material for: Causal relationship of gut microbiota with diabetic nephropathy: a Mendelian randomization analysis
Source: Front Microbiol. 2024 Jan 3;14:1281361. doi: 10.3389/fmicb.2023.1281361 (PMC10792041; doi:10.3389/fmicb.2023.1281361)
Supplement: Supplementary file 3 [file Data_Sheet_3.CSV]

	id.exposure	id.outcome	outcome	exposure	method	nsnp	b	se	pval	lo_ci	up_ci	or	or_lci95	or_uci95
1	ebi-a-GCST90016908	finn-b-DM_NEPHROPATHY	Diabetic nephropathy || id:finn-b-DM_NEPHROPATHY	|| id:ebi-a-GCST90016908	Inverse variance weighted	17	-0.219427061267296	0.130504044354067	0.0926888731503074	-0.475214988201266	0.0363608656666747	0.802978723807639	0.621751372886047	1.03703000750095
2	ebi-a-GCST90016908	finn-b-DM_NEPHROPATHY	Diabetic nephropathy || id:finn-b-DM_NEPHROPATHY	|| id:ebi-a-GCST90016908	MR Egger	17	-0.205229424850967	0.408424506205238	0.622619007771943	-1.00574145701323	0.5952826073113	0.814460437510408	0.365773329035595	1.81354339316821
3	ebi-a-GCST90016908	finn-b-DM_NEPHROPATHY	Diabetic nephropathy || id:finn-b-DM_NEPHROPATHY	|| id:ebi-a-GCST90016908	Simple mode	17	0.0189763171427129	0.211181519423355	0.929515422425821	-0.394939460927063	0.432892095212489	1.01915751176969	0.673720824448436	1.54170985385072
4	ebi-a-GCST90016908	finn-b-DM_NEPHROPATHY	Diabetic nephropathy || id:finn-b-DM_NEPHROPATHY	|| id:ebi-a-GCST90016908	Weighted median	17	-0.100699799438865	0.156423076836771	0.51972742920488	-0.407289030038936	0.205889431161205	0.904204434825034	0.665451826936015	1.22861734969115
5	ebi-a-GCST90016908	finn-b-DM_NEPHROPATHY	Diabetic nephropathy || id:finn-b-DM_NEPHROPATHY	|| id:ebi-a-GCST90016908	Weighted mode	17	-0.0232968822017057	0.17326433267876	0.894716796372194	-0.362894974252074	0.316301209848663	0.976972394998678	0.695659491820956	1.37204346639621
6	ebi-a-GCST90016909	finn-b-DM_NEPHROPATHY	Diabetic nephropathy || id:finn-b-DM_NEPHROPATHY	|| id:ebi-a-GCST90016909	Inverse variance weighted	8	0.0650328815835657	0.135242104633063	0.630614094808914	-0.200041643497238	0.330107406664369	1.06719411483974	0.818696658976031	1.39111753573423
7	ebi-a-GCST90016909	finn-b-DM_NEPHROPATHY	Diabetic nephropathy || id:finn-b-DM_NEPHROPATHY	|| id:ebi-a-GCST90016909	MR Egger	8	0.24907400330886	0.543362299529526	0.662803504464247	-0.815916103769011	1.31406411038673	1.28283696373722	0.442234009490204	3.72126666021824
8	ebi-a-GCST90016909	finn-b-DM_NEPHROPATHY	Diabetic nephropathy || id:finn-b-DM_NEPHROPATHY	|| id:ebi-a-GCST90016909	Simple mode	8	-0.0819499410682035	0.226990451144014	0.728728265155914	-0.52685122531047	0.362951343174063	0.92131807774082	0.590461275119065	1.43756591014521
9	ebi-a-GCST90016909	finn-b-DM_NEPHROPATHY	Diabetic nephropathy || id:finn-b-DM_NEPHROPATHY	|| id:ebi-a-GCST90016909	Weighted median	8	-0.0508386163801732	0.170577619830607	0.765674144325637	-0.385170751248164	0.283493518487817	0.950432042319636	0.680334458328183	1.32776027439158
10	ebi-a-GCST90016909	finn-b-DM_NEPHROPATHY	Diabetic nephropathy || id:finn-b-DM_NEPHROPATHY	|| id:ebi-a-GCST90016909	Weighted mode	8	-0.077714116636816	0.232792703422615	0.748282621617233	-0.533987815345141	0.378559582071509	0.925228896286574	0.586262395728649	1.46017980474377
11	ebi-a-GCST90016910	finn-b-DM_NEPHROPATHY	Diabetic nephropathy || id:finn-b-DM_NEPHROPATHY	|| id:ebi-a-GCST90016910	Inverse variance weighted	22	-0.113751516095028	0.124337645576969	0.360265225717005	-0.357453301425887	0.129950269235831	0.89247969517171	0.699455361748119	1.13877174992709
12	ebi-a-GCST90016910	finn-b-DM_NEPHROPATHY	Diabetic nephropathy || id:finn-b-DM_NEPHROPATHY	|| id:ebi-a-GCST90016910	MR Egger	22	-0.00766920658004706	0.332640929534709	0.981834473530469	-0.659645428468077	0.644307015307982	0.99236012674905	0.517034627754513	1.90466666698572
13	ebi-a-GCST90016910	finn-b-DM_NEPHROPATHY	Diabetic nephropathy || id:finn-b-DM_NEPHROPATHY	|| id:ebi-a-GCST90016910	Simple mode	22	-0.19633939032564	0.271643635093961	0.477786481855965	-0.728760915109804	0.336082134458525	0.821733299014889	0.482506486336112	1.39945396348417
14	ebi-a-GCST90016910	finn-b-DM_NEPHROPATHY	Diabetic nephropathy || id:finn-b-DM_NEPHROPATHY	|| id:ebi-a-GCST90016910	Weighted median	22	-0.178097244007401	0.151206505072059	0.23885993962906	-0.474461993948636	0.118267505933834	0.836861039810646	0.622219724407268	1.12554516110865
15	ebi-a-GCST90016910	finn-b-DM_NEPHROPATHY	Diabetic nephropathy || id:finn-b-DM_NEPHROPATHY	|| id:ebi-a-GCST90016910	Weighted mode	22	-0.23907347872037	0.248132770723331	0.34626615446446	-0.725413709338098	0.247266751897358	0.787357026260353	0.484124240800187	1.28052064853619
16	ebi-a-GCST90016911	finn-b-DM_NEPHROPATHY	Diabetic nephropathy || id:finn-b-DM_NEPHROPATHY	|| id:ebi-a-GCST90016911	Inverse variance weighted	15	0.204872133269433	0.147354961149664	0.164428465153355	-0.0839435905839077	0.493687857122774	1.22736811538096	0.919483122138271	1.63834708259852
17	ebi-a-GCST90016911	finn-b-DM_NEPHROPATHY	Diabetic nephropathy || id:finn-b-DM_NEPHROPATHY	|| id:ebi-a-GCST90016911	MR Egger	15	-0.0633628890477662	0.314167751807044	0.843284765712844	-0.679131682589572	0.55240590449404	0.938602803202593	0.507057087764076	1.73742807947823
18	ebi-a-GCST90016911	finn-b-DM_NEPHROPATHY	Diabetic nephropathy || id:finn-b-DM_NEPHROPATHY	|| id:ebi-a-GCST90016911	Simple mode	15	0.506686827942794	0.331806042003547	0.14901933839601	-0.143653014384158	1.15702667026975	1.65978292864741	0.866188250784762	3.18046263930902
19	ebi-a-GCST90016911	finn-b-DM_NEPHROPATHY	Diabetic nephropathy || id:finn-b-DM_NEPHROPATHY	|| id:ebi-a-GCST90016911	Weighted median	15	0.197154916880837	0.182366083393902	0.279655208643311	-0.160282606571211	0.554592440332885	1.21793270442757	0.851903001557487	1.74123118453899
20	ebi-a-GCST90016911	finn-b-DM_NEPHROPATHY	Diabetic nephropathy || id:finn-b-DM_NEPHROPATHY	|| id:ebi-a-GCST90016911	Weighted mode	15	-0.0438148287511928	0.287903064950754	0.881211641817009	-0.60810483605467	0.520475178552284	0.957131174239622	0.544381584430026	1.68282710308888
21	ebi-a-GCST90016912	finn-b-DM_NEPHROPATHY	Diabetic nephropathy || id:finn-b-DM_NEPHROPATHY	|| id:ebi-a-GCST90016912	Inverse variance weighted	13	0.0235807981500856	0.134868548065385	0.861203135932726	-0.24076155605807	0.287923152358241	1.0238610234813	0.786029027904965	1.33365481195807
22	ebi-a-GCST90016912	finn-b-DM_NEPHROPATHY	Diabetic nephropathy || id:finn-b-DM_NEPHROPATHY	|| id:ebi-a-GCST90016912	MR Egger	13	0.307895189470387	0.425385873152088	0.484296012417678	-0.525861121907707	1.14165150084848	1.36055838061941	0.591046182348298	3.13193649220268
23	ebi-a-GCST90016912	finn-b-DM_NEPHROPATHY	Diabetic nephropathy || id:finn-b-DM_NEPHROPATHY	|| id:ebi-a-GCST90016912	Simple mode	13	0.2375957935735	0.351253401211767	0.511599812295562	-0.450860872801563	0.926052459948563	1.2681964760445	0.637079471094489	2.52452382288921
24	ebi-a-GCST90016912	finn-b-DM_NEPHROPATHY	Diabetic nephropathy || id:finn-b-DM_NEPHROPATHY	|| id:ebi-a-GCST90016912	Weighted median	13	0.167492583815347	0.183952505584245	0.362547913769242	-0.193054327129772	0.528039494760467	1.18233652172644	0.824437183616586	1.69560480578506
25	ebi-a-GCST90016912	finn-b-DM_NEPHROPATHY	Diabetic nephropathy || id:finn-b-DM_NEPHROPATHY	|| id:ebi-a-GCST90016912	Weighted mode	13	0.248935210896694	0.34080160320998	0.47913978787316	-0.419035931394866	0.916906353188255	1.2826589280559	0.657680563463236	2.50153952711948
26	ebi-a-GCST90016913	finn-b-DM_NEPHROPATHY	Diabetic nephropathy || id:finn-b-DM_NEPHROPATHY	|| id:ebi-a-GCST90016913	Inverse variance weighted	17	0.229617126566091	0.120054111369829	0.0557975368628358	-0.00568893171877413	0.464923184850956	1.25811821766037	0.994327219610825	1.59189190277667
27	ebi-a-GCST90016913	finn-b-DM_NEPHROPATHY	Diabetic nephropathy || id:finn-b-DM_NEPHROPATHY	|| id:ebi-a-GCST90016913	MR Egger	17	0.793930924820954	0.344166523282294	0.0357496069674441	0.119364539187657	1.46849731045425	2.21207485791447	1.12678059911345	4.34270449887702
28	ebi-a-GCST90016913	finn-b-DM_NEPHROPATHY	Diabetic nephropathy || id:finn-b-DM_NEPHROPATHY	|| id:ebi-a-GCST90016913	Simple mode	17	0.181789006187614	0.311467623349161	0.56759126273498	-0.428687535576741	0.792265547951969	1.19936110940828	0.651363425283744	2.20839398548427
29	ebi-a-GCST90016913	finn-b-DM_NEPHROPATHY	Diabetic nephropathy || id:finn-b-DM_NEPHROPATHY	|| id:ebi-a-GCST90016913	Weighted median	17	0.15986285540511	0.171599381699102	0.351540657761204	-0.17647193272513	0.49619764353535	1.17334994135438	0.838222305440872	1.64246414816199
30	ebi-a-GCST90016913	finn-b-DM_NEPHROPATHY	Diabetic nephropathy || id:finn-b-DM_NEPHROPATHY	|| id:ebi-a-GCST90016913	Weighted mode	17	0.143993433785065	0.269969672826951	0.601109557475211	-0.385147124955759	0.67313399252589	1.15487652533253	0.680350532298912	1.96037149299702
31	ebi-a-GCST90016914	finn-b-DM_NEPHROPATHY	Diabetic nephropathy || id:finn-b-DM_NEPHROPATHY	|| id:ebi-a-GCST90016914	Inverse variance weighted	15	0.0472728878088826	0.121010723205225	0.696055663833388	-0.189908129673358	0.284453905291123	1.04840806782735	0.827035110439056	1.3290360503582
32	ebi-a-GCST90016914	finn-b-DM_NEPHROPATHY	Diabetic nephropathy || id:finn-b-DM_NEPHROPATHY	|| id:ebi-a-GCST90016914	MR Egger	15	0.190926505968423	0.314807310952892	0.554635285101766	-0.426095823499245	0.807948835436091	1.2103704938051	0.653053761225768	2.2433018830245
33	ebi-a-GCST90016914	finn-b-DM_NEPHROPATHY	Diabetic nephropathy || id:finn-b-DM_NEPHROPATHY	|| id:ebi-a-GCST90016914	Simple mode	15	0.156240412738769	0.313186268883356	0.625615127625904	-0.457604674272609	0.770085499750147	1.16910723757928	0.632797587933047	2.15995092115439
34	ebi-a-GCST90016914	finn-b-DM_NEPHROPATHY	Diabetic nephropathy || id:finn-b-DM_NEPHROPATHY	|| id:ebi-a-GCST90016914	Weighted median	15	0.0789093126764279	0.186787612245292	0.672693127811454	-0.287194407324345	0.445013032677201	1.08210618430678	0.750365838041554	1.56051053333019
35	ebi-a-GCST90016914	finn-b-DM_NEPHROPATHY	Diabetic nephropathy || id:finn-b-DM_NEPHROPATHY	|| id:ebi-a-GCST90016914	Weighted mode	15	0.0881538386651639	0.235971146501756	0.714313945888606	-0.374349608478277	0.550657285808605	1.09215612494561	0.687736431307209	1.73439263496481
36	ebi-a-GCST90016915	finn-b-DM_NEPHROPATHY	Diabetic nephropathy || id:finn-b-DM_NEPHROPATHY	|| id:ebi-a-GCST90016915	Inverse variance weighted	13	0.0880764696624858	0.135546792529661	0.515830170126133	-0.177595243695649	0.353748183020621	1.09207162918417	0.837281249777466	1.42439645410182
37	ebi-a-GCST90016915	finn-b-DM_NEPHROPATHY	Diabetic nephropathy || id:finn-b-DM_NEPHROPATHY	|| id:ebi-a-GCST90016915	MR Egger	13	-0.13880980020667	0.63523512976642	0.831027397025422	-1.38387065454885	1.10625105413551	0.87039356139108	0.25060666153055	3.02300404579906
38	ebi-a-GCST90016915	finn-b-DM_NEPHROPATHY	Diabetic nephropathy || id:finn-b-DM_NEPHROPATHY	|| id:ebi-a-GCST90016915	Simple mode	13	-0.149208983500655	0.339359404307487	0.6679840151806	-0.814353415943329	0.515935448942019	0.861389079982089	0.442925623440544	1.67520483766275
39	ebi-a-GCST90016915	finn-b-DM_NEPHROPATHY	Diabetic nephropathy || id:finn-b-DM_NEPHROPATHY	|| id:ebi-a-GCST90016915	Weighted median	13	0.0343374389931585	0.190377987324733	0.85686638709816	-0.338803416163318	0.407478294149635	1.0349337748243	0.712622525390519	1.50302282079158
40	ebi-a-GCST90016915	finn-b-DM_NEPHROPATHY	Diabetic nephropathy || id:finn-b-DM_NEPHROPATHY	|| id:ebi-a-GCST90016915	Weighted mode	13	-0.132701797966298	0.314418873681287	0.680448359083403	-0.748962790381621	0.483559194449025	0.87572619650867	0.472856750047653	1.62183657349558
41	ebi-a-GCST90016916	finn-b-DM_NEPHROPATHY	Diabetic nephropathy || id:finn-b-DM_NEPHROPATHY	|| id:ebi-a-GCST90016916	Inverse variance weighted	13	-0.225585668734309	0.147405396713649	0.125923707335803	-0.514500246293061	0.0633289088244426	0.798048689698151	0.597799272381739	1.06537719357116
42	ebi-a-GCST90016916	finn-b-DM_NEPHROPATHY	Diabetic nephropathy || id:finn-b-DM_NEPHROPATHY	|| id:ebi-a-GCST90016916	MR Egger	13	0.339908171695127	0.639287789648219	0.605506224128563	-0.913095896015383	1.59291223940564	1.4048185825313	0.401279977914453	4.91805063407868
43	ebi-a-GCST90016916	finn-b-DM_NEPHROPATHY	Diabetic nephropathy || id:finn-b-DM_NEPHROPATHY	|| id:ebi-a-GCST90016916	Simple mode	13	-0.333876053231805	0.361931352777084	0.374451511450334	-1.04326150467489	0.37550939821128	0.716142540279893	0.352303765740754	1.45573277344964
44	ebi-a-GCST90016916	finn-b-DM_NEPHROPATHY	Diabetic nephropathy || id:finn-b-DM_NEPHROPATHY	|| id:ebi-a-GCST90016916	Weighted median	13	-0.358681806654774	0.192480515278509	0.0623960666528324	-0.735943616600653	0.018580003291104	0.698596604780556	0.479053203075347	1.01875368555705
45	ebi-a-GCST90016916	finn-b-DM_NEPHROPATHY	Diabetic nephropathy || id:finn-b-DM_NEPHROPATHY	|| id:ebi-a-GCST90016916	Weighted mode	13	-0.333876053231805	0.309828523135464	0.302391754116354	-0.941139958577314	0.273387852113704	0.716142540279893	0.390182789522171	1.31440994264919
46	ebi-a-GCST90016917	finn-b-DM_NEPHROPATHY	Diabetic nephropathy || id:finn-b-DM_NEPHROPATHY	|| id:ebi-a-GCST90016917	Inverse variance weighted	8	-0.239621845135069	0.238325863972103	0.314686060200799	-0.706740538520391	0.227496848250252	0.786925384470522	0.493249307259974	1.25545348287269
47	ebi-a-GCST90016917	finn-b-DM_NEPHROPATHY	Diabetic nephropathy || id:finn-b-DM_NEPHROPATHY	|| id:ebi-a-GCST90016917	MR Egger	8	-0.497537279590239	0.82449216684619	0.568306983500449	-2.11354192660877	1.11846736742829	0.608026215960023	0.120809310036959	3.06016050568919
48	ebi-a-GCST90016917	finn-b-DM_NEPHROPATHY	Diabetic nephropathy || id:finn-b-DM_NEPHROPATHY	|| id:ebi-a-GCST90016917	Simple mode	8	-0.468934589634546	0.378477281199661	0.255274353852442	-1.21075006078588	0.27288088151679	0.625668507023571	0.297973697204742	1.31374374434172
49	ebi-a-GCST90016917	finn-b-DM_NEPHROPATHY	Diabetic nephropathy || id:finn-b-DM_NEPHROPATHY	|| id:ebi-a-GCST90016917	Weighted median	8	-0.479274943084838	0.250544423283829	0.0557565036381249	-0.970342012721144	0.0117921265514673	0.619232207672219	0.378953409050654	1.01186192777423
50	ebi-a-GCST90016917	finn-b-DM_NEPHROPATHY	Diabetic nephropathy || id:finn-b-DM_NEPHROPATHY	|| id:ebi-a-GCST90016917	Weighted mode	8	-0.532772946668311	0.326840986747299	0.147109346482944	-1.17338128069302	0.107835387356395	0.586975060358939	0.309319275743003	1.11386437413502
51	ebi-a-GCST90016918	finn-b-DM_NEPHROPATHY	Diabetic nephropathy || id:finn-b-DM_NEPHROPATHY	|| id:ebi-a-GCST90016918	Inverse variance weighted	10	-0.0968876948267231	0.0984402978284152	0.325003434664478	-0.289830678570417	0.0960552889169706	0.907657935091267	0.748390275362401	1.10081992545294
52	ebi-a-GCST90016918	finn-b-DM_NEPHROPATHY	Diabetic nephropathy || id:finn-b-DM_NEPHROPATHY	|| id:ebi-a-GCST90016918	MR Egger	10	0.402143700232171	0.349190881304366	0.282720134592686	-0.282270427124387	1.08655782758873	1.49502615284608	0.754069736047424	2.96405370862569
53	ebi-a-GCST90016918	finn-b-DM_NEPHROPATHY	Diabetic nephropathy || id:finn-b-DM_NEPHROPATHY	|| id:ebi-a-GCST90016918	Simple mode	10	-0.337509490664537	0.239694819329781	0.192699269162571	-0.807311336550908	0.132292355221833	0.713545202656216	0.446055749207365	1.14144197701397
54	ebi-a-GCST90016918	finn-b-DM_NEPHROPATHY	Diabetic nephropathy || id:finn-b-DM_NEPHROPATHY	|| id:ebi-a-GCST90016918	Weighted median	10	-0.0957804505120753	0.127386083145088	0.45211660585354	-0.345457173476449	0.153896272452298	0.908663490774716	0.70789664790715	1.16636989581449
55	ebi-a-GCST90016918	finn-b-DM_NEPHROPATHY	Diabetic nephropathy || id:finn-b-DM_NEPHROPATHY	|| id:ebi-a-GCST90016918	Weighted mode	10	-0.317784801812199	0.228600635489713	0.197906502071168	-0.765842047372038	0.130272443747639	0.727759384065047	0.464942262685386	1.13913869226624
56	ebi-a-GCST90016919	finn-b-DM_NEPHROPATHY	Diabetic nephropathy || id:finn-b-DM_NEPHROPATHY	|| id:ebi-a-GCST90016919	Inverse variance weighted	13	0.076077164068209	0.0829879473335215	0.359286521974888	-0.0865792127054932	0.238733540841911	1.07904583451126	0.91706290287386	1.26964018425273
57	ebi-a-GCST90016919	finn-b-DM_NEPHROPATHY	Diabetic nephropathy || id:finn-b-DM_NEPHROPATHY	|| id:ebi-a-GCST90016919	MR Egger	13	0.00323087742342346	0.265620232424415	0.990512957568291	-0.51738477812843	0.523846532975276	1.00323610233339	0.596077385961409	1.68851008397464
58	ebi-a-GCST90016919	finn-b-DM_NEPHROPATHY	Diabetic nephropathy || id:finn-b-DM_NEPHROPATHY	|| id:ebi-a-GCST90016919	Simple mode	13	0.17068176630985	0.181273235209729	0.364981386604717	-0.184613774701218	0.525977307320918	1.1861132277655	0.831425339348362	1.69211175375402
59	ebi-a-GCST90016919	finn-b-DM_NEPHROPATHY	Diabetic nephropathy || id:finn-b-DM_NEPHROPATHY	|| id:ebi-a-GCST90016919	Weighted median	13	0.12383199464104	0.113139143380463	0.273731089604602	-0.0979207263846679	0.345584715666748	1.13182570224155	0.906720779939263	1.41281577371635
60	ebi-a-GCST90016919	finn-b-DM_NEPHROPATHY	Diabetic nephropathy || id:finn-b-DM_NEPHROPATHY	|| id:ebi-a-GCST90016919	Weighted mode	13	0.176226016043851	0.183461424042614	0.355728445326947	-0.183358375079673	0.535810407167374	1.19270759924232	0.832469765853873	1.70883253139081
61	ebi-a-GCST90016920	finn-b-DM_NEPHROPATHY	Diabetic nephropathy || id:finn-b-DM_NEPHROPATHY	|| id:ebi-a-GCST90016920	Inverse variance weighted	11	0.00247148706826449	0.079709635267546	0.975264653443797	-0.153759398056126	0.158702372192655	1.00247454371006	0.857478307141569	1.17198907822723
62	ebi-a-GCST90016920	finn-b-DM_NEPHROPATHY	Diabetic nephropathy || id:finn-b-DM_NEPHROPATHY	|| id:ebi-a-GCST90016920	MR Egger	11	-0.13050894158624	0.309107284680271	0.682777200526109	-0.73635921955957	0.475341336387091	0.877648645342603	0.478854148513367	1.60856316492829
63	ebi-a-GCST90016920	finn-b-DM_NEPHROPATHY	Diabetic nephropathy || id:finn-b-DM_NEPHROPATHY	|| id:ebi-a-GCST90016920	Simple mode	11	0.147205319719573	0.184564292690128	0.443639028980724	-0.214540693953078	0.508951333392223	1.15859182035827	0.806911974625735	1.66354577501927
64	ebi-a-GCST90016920	finn-b-DM_NEPHROPATHY	Diabetic nephropathy || id:finn-b-DM_NEPHROPATHY	|| id:ebi-a-GCST90016920	Weighted median	11	0.112515576926595	0.103937365672279	0.279015979587595	-0.0912016597910717	0.316232813644262	1.11908968875495	0.912833610501889	1.37194962704
65	ebi-a-GCST90016920	finn-b-DM_NEPHROPATHY	Diabetic nephropathy || id:finn-b-DM_NEPHROPATHY	|| id:ebi-a-GCST90016920	Weighted mode	11	0.155616522793735	0.178237334829694	0.403094390650775	-0.193728653472466	0.504961699059936	1.16837807081265	0.823881431306047	1.6569220575731
66	ebi-a-GCST90016921	finn-b-DM_NEPHROPATHY	Diabetic nephropathy || id:finn-b-DM_NEPHROPATHY	|| id:ebi-a-GCST90016921	Inverse variance weighted	12	0.0355029910321755	0.116464943018324	0.760489206480994	-0.192768297283739	0.26377427934809	1.03614074725374	0.824673030985365	1.30183431224465
67	ebi-a-GCST90016921	finn-b-DM_NEPHROPATHY	Diabetic nephropathy || id:finn-b-DM_NEPHROPATHY	|| id:ebi-a-GCST90016921	MR Egger	12	-0.0303505939102468	0.396534001207581	0.94049942204442	-0.807557236277105	0.746856048456611	0.970105360888936	0.445946077705415	2.11035472285761
68	ebi-a-GCST90016921	finn-b-DM_NEPHROPATHY	Diabetic nephropathy || id:finn-b-DM_NEPHROPATHY	|| id:ebi-a-GCST90016921	Simple mode	12	0.2187738566127	0.23061405889018	0.363170921218694	-0.233229698812052	0.670777412037453	1.24454979815446	0.791971637685535	1.9557571589468
69	ebi-a-GCST90016921	finn-b-DM_NEPHROPATHY	Diabetic nephropathy || id:finn-b-DM_NEPHROPATHY	|| id:ebi-a-GCST90016921	Weighted median	12	0.0289266877085347	0.154719183483863	0.851690023126141	-0.274322911919837	0.332176287336907	1.02934912776557	0.760086594607193	1.39399857114875
70	ebi-a-GCST90016921	finn-b-DM_NEPHROPATHY	Diabetic nephropathy || id:finn-b-DM_NEPHROPATHY	|| id:ebi-a-GCST90016921	Weighted mode	12	0.210777818038499	0.219684183781148	0.357942644657035	-0.219803182172551	0.641358818249549	1.23463801029042	0.802676763513489	1.89905960374581
71	ebi-a-GCST90016922	finn-b-DM_NEPHROPATHY	Diabetic nephropathy || id:finn-b-DM_NEPHROPATHY	|| id:ebi-a-GCST90016922	Inverse variance weighted	13	0.0962881856482387	0.198890559768767	0.628296113006786	-0.293537311498544	0.486113682795021	1.10107633267233	0.745621402093227	1.62598483220519
72	ebi-a-GCST90016922	finn-b-DM_NEPHROPATHY	Diabetic nephropathy || id:finn-b-DM_NEPHROPATHY	|| id:ebi-a-GCST90016922	MR Egger	13	-0.643436968732076	0.693047473145178	0.373115518895043	-2.00181001609663	0.714936078632474	0.525483247291861	0.135090545751723	2.04405601922647
73	ebi-a-GCST90016922	finn-b-DM_NEPHROPATHY	Diabetic nephropathy || id:finn-b-DM_NEPHROPATHY	|| id:ebi-a-GCST90016922	Simple mode	13	0.537748938954765	0.447405487186557	0.252574479003767	-0.339165815930887	1.41466369384042	1.71214837046358	0.712364317942939	4.1151022989839
74	ebi-a-GCST90016922	finn-b-DM_NEPHROPATHY	Diabetic nephropathy || id:finn-b-DM_NEPHROPATHY	|| id:ebi-a-GCST90016922	Weighted median	13	0.0713780210749227	0.21453417819611	0.739351952337597	-0.349108968189453	0.491865010339298	1.07398713891439	0.705316269045487	1.63536334716125
75	ebi-a-GCST90016922	finn-b-DM_NEPHROPATHY	Diabetic nephropathy || id:finn-b-DM_NEPHROPATHY	|| id:ebi-a-GCST90016922	Weighted mode	13	0.330568065175012	0.465065863272629	0.4907942523963	-0.58096102683934	1.24209715718936	1.39175851349096	0.559360547678415	3.46286803371084
76	ebi-a-GCST90016923	finn-b-DM_NEPHROPATHY	Diabetic nephropathy || id:finn-b-DM_NEPHROPATHY	|| id:ebi-a-GCST90016923	Inverse variance weighted	12	0.329929072099552	0.118184416737745	0.00524406690279403	0.0982876152935728	0.561570528905532	1.39086947351357	1.10328005969807	1.75342414226297
77	ebi-a-GCST90016923	finn-b-DM_NEPHROPATHY	Diabetic nephropathy || id:finn-b-DM_NEPHROPATHY	|| id:ebi-a-GCST90016923	MR Egger	12	0.377749565643437	0.408222049506748	0.376572953075519	-0.422365651389789	1.17786478267666	1.45899751401609	0.655494313161391	3.24743282003274
78	ebi-a-GCST90016923	finn-b-DM_NEPHROPATHY	Diabetic nephropathy || id:finn-b-DM_NEPHROPATHY	|| id:ebi-a-GCST90016923	Simple mode	12	0.351343606242681	0.249653837362722	0.186955135536722	-0.137977914988254	0.840665127473617	1.42097549808973	0.871117930183077	2.31790816858401
79	ebi-a-GCST90016923	finn-b-DM_NEPHROPATHY	Diabetic nephropathy || id:finn-b-DM_NEPHROPATHY	|| id:ebi-a-GCST90016923	Weighted median	12	0.287667349782319	0.158008560094207	0.0686706045258818	-0.022029428002327	0.597364127566966	1.33331370325189	0.978211447818874	1.81732225199682
80	ebi-a-GCST90016923	finn-b-DM_NEPHROPATHY	Diabetic nephropathy || id:finn-b-DM_NEPHROPATHY	|| id:ebi-a-GCST90016923	Weighted mode	12	0.309045059075567	0.237736032357381	0.22019766267794	-0.1569175643449	0.775007682496035	1.36212374515743	0.854774519810899	2.17060880281291
81	ebi-a-GCST90016924	finn-b-DM_NEPHROPATHY	Diabetic nephropathy || id:finn-b-DM_NEPHROPATHY	|| id:ebi-a-GCST90016924	Inverse variance weighted	8	-0.157003726236622	0.135570386609451	0.246824248821804	-0.422721683991146	0.108714231517903	0.854700873994054	0.655260977355944	1.11484371761906
82	ebi-a-GCST90016924	finn-b-DM_NEPHROPATHY	Diabetic nephropathy || id:finn-b-DM_NEPHROPATHY	|| id:ebi-a-GCST90016924	MR Egger	8	-0.497013090329837	0.386567111463372	0.245933494698104	-1.25468462879805	0.260658448138372	0.608345020322083	0.285165767115525	1.29778432907323
83	ebi-a-GCST90016924	finn-b-DM_NEPHROPATHY	Diabetic nephropathy || id:finn-b-DM_NEPHROPATHY	|| id:ebi-a-GCST90016924	Simple mode	8	-0.2606067250164	0.267952647306215	0.36316040009249	-0.785793913736581	0.26458046370378	0.770583911406749	0.455757725796734	1.30288425386727
84	ebi-a-GCST90016924	finn-b-DM_NEPHROPATHY	Diabetic nephropathy || id:finn-b-DM_NEPHROPATHY	|| id:ebi-a-GCST90016924	Weighted median	8	-0.138789839590494	0.181045613438021	0.44331848087114	-0.493639241929016	0.216059562748028	0.870410935156276	0.610400950444126	1.24117630467054
85	ebi-a-GCST90016924	finn-b-DM_NEPHROPATHY	Diabetic nephropathy || id:finn-b-DM_NEPHROPATHY	|| id:ebi-a-GCST90016924	Weighted mode	8	-0.170343447929607	0.222982021290584	0.469868089795714	-0.607388209659152	0.266701313799938	0.843375111414012	0.544771842460564	1.305650408325
86	ebi-a-GCST90016925	finn-b-DM_NEPHROPATHY	Diabetic nephropathy || id:finn-b-DM_NEPHROPATHY	|| id:ebi-a-GCST90016925	Inverse variance weighted	4	0.00290588363396156	0.155098819020701	0.985051955501879	-0.301087801646612	0.306899568914535	1.00291010980641	0.740012795552233	1.35920445483824
87	ebi-a-GCST90016925	finn-b-DM_NEPHROPATHY	Diabetic nephropathy || id:finn-b-DM_NEPHROPATHY	|| id:ebi-a-GCST90016925	MR Egger	4	-0.264574062462635	0.337616877035584	0.515313213042369	-0.926303141452379	0.397155016527109	0.767532801393042	0.396015019089817	1.48758651267376
88	ebi-a-GCST90016925	finn-b-DM_NEPHROPATHY	Diabetic nephropathy || id:finn-b-DM_NEPHROPATHY	|| id:ebi-a-GCST90016925	Simple mode	4	0.146527805047441	0.268775240985769	0.623555399655865	-0.380271667284666	0.673327277379548	1.15780712325289	0.683675651673493	1.96075043973531
89	ebi-a-GCST90016925	finn-b-DM_NEPHROPATHY	Diabetic nephropathy || id:finn-b-DM_NEPHROPATHY	|| id:ebi-a-GCST90016925	Weighted median	4	0.0325003860658627	0.178855318127181	0.855807745468768	-0.318056037463411	0.383056809595137	1.03303429196317	0.727562016542349	1.46676135382025
90	ebi-a-GCST90016925	finn-b-DM_NEPHROPATHY	Diabetic nephropathy || id:finn-b-DM_NEPHROPATHY	|| id:ebi-a-GCST90016925	Weighted mode	4	-0.136516999237333	0.20002414078659	0.543897786970215	-0.528564315179049	0.255530316704383	0.872391490143584	0.58945062780287	1.29114615572089
91	ebi-a-GCST90016926	finn-b-DM_NEPHROPATHY	Diabetic nephropathy || id:finn-b-DM_NEPHROPATHY	|| id:ebi-a-GCST90016926	Inverse variance weighted	16	-0.0900876330717595	0.163913541431746	0.582590616878863	-0.411358174277982	0.231182908134463	0.913851098183276	0.662749509257017	1.26008969902823
92	ebi-a-GCST90016926	finn-b-DM_NEPHROPATHY	Diabetic nephropathy || id:finn-b-DM_NEPHROPATHY	|| id:ebi-a-GCST90016926	MR Egger	16	0.0900357316792011	0.716492877720265	0.901786418411919	-1.31429030865252	1.49436177201092	1.09421338108821	0.268664924769589	4.45649138747574
93	ebi-a-GCST90016926	finn-b-DM_NEPHROPATHY	Diabetic nephropathy || id:finn-b-DM_NEPHROPATHY	|| id:ebi-a-GCST90016926	Simple mode	16	0.117476124178647	0.367451127427495	0.75360122408341	-0.602728085579242	0.837680333936537	1.12465477756662	0.547316471379833	2.31100000611096
94	ebi-a-GCST90016926	finn-b-DM_NEPHROPATHY	Diabetic nephropathy || id:finn-b-DM_NEPHROPATHY	|| id:ebi-a-GCST90016926	Weighted median	16	0.0767174653198865	0.183330030208158	0.675606117643067	-0.282609393888103	0.436044324527876	1.07973697015361	0.753814174785214	1.54657734454077
95	ebi-a-GCST90016926	finn-b-DM_NEPHROPATHY	Diabetic nephropathy || id:finn-b-DM_NEPHROPATHY	|| id:ebi-a-GCST90016926	Weighted mode	16	0.170836923025792	0.344300119568125	0.626954844046806	-0.503991311327733	0.845665157379317	1.1862972754764	0.604114631787109	2.32952680129535
96	ebi-a-GCST90016927	finn-b-DM_NEPHROPATHY	Diabetic nephropathy || id:finn-b-DM_NEPHROPATHY	|| id:ebi-a-GCST90016927	Inverse variance weighted	11	0.0360511463591386	0.151497862526276	0.811908458019059	-0.260884664192362	0.332986956910639	1.03670886901909	0.770369765710521	1.39512910155759
97	ebi-a-GCST90016927	finn-b-DM_NEPHROPATHY	Diabetic nephropathy || id:finn-b-DM_NEPHROPATHY	|| id:ebi-a-GCST90016927	MR Egger	11	-0.989239462357974	0.808933944901063	0.252425214469505	-2.57474999436406	0.596271069648109	0.371859396572947	0.0761728640636212	1.81533689876886
98	ebi-a-GCST90016927	finn-b-DM_NEPHROPATHY	Diabetic nephropathy || id:finn-b-DM_NEPHROPATHY	|| id:ebi-a-GCST90016927	Simple mode	11	-0.119187028773758	0.324495033043779	0.721049132617884	-0.755197293539565	0.51682323599205	0.887641770684326	0.469917893819644	1.6766927231888
99	ebi-a-GCST90016927	finn-b-DM_NEPHROPATHY	Diabetic nephropathy || id:finn-b-DM_NEPHROPATHY	|| id:ebi-a-GCST90016927	Weighted median	11	-4.92509540258312e-05	0.203770147430495	0.99980715244144	-0.399438739917795	0.399340238009743	0.999950750258782	0.67069637551926	1.49084077302336
100	ebi-a-GCST90016927	finn-b-DM_NEPHROPATHY	Diabetic nephropathy || id:finn-b-DM_NEPHROPATHY	|| id:ebi-a-GCST90016927	Weighted mode	11	-0.119187028773758	0.284529085053549	0.684150068433	-0.676864035478713	0.438489977931198	0.887641770684326	0.508208218990604	1.55036436566992
101	ebi-a-GCST90016928	finn-b-DM_NEPHROPATHY	Diabetic nephropathy || id:finn-b-DM_NEPHROPATHY	|| id:ebi-a-GCST90016928	Inverse variance weighted	10	0.0882172283470101	0.111679218635222	0.429576687064479	-0.130674040178025	0.307108496872045	1.09222535856922	0.87750375874779	1.35948846031614
102	ebi-a-GCST90016928	finn-b-DM_NEPHROPATHY	Diabetic nephropathy || id:finn-b-DM_NEPHROPATHY	|| id:ebi-a-GCST90016928	MR Egger	10	0.217566432152819	0.504560226934222	0.677706610482785	-0.771371612638255	1.20650447694389	1.2430480051199	0.462378429074151	3.34178293335732
103	ebi-a-GCST90016928	finn-b-DM_NEPHROPATHY	Diabetic nephropathy || id:finn-b-DM_NEPHROPATHY	|| id:ebi-a-GCST90016928	Simple mode	10	0.186250552859859	0.208540930166956	0.395050192478162	-0.222489670267374	0.594990775987092	1.20472406962745	0.800523275898921	1.81301422161645
104	ebi-a-GCST90016928	finn-b-DM_NEPHROPATHY	Diabetic nephropathy || id:finn-b-DM_NEPHROPATHY	|| id:ebi-a-GCST90016928	Weighted median	10	0.137943866697915	0.142022781146628	0.331408936148561	-0.140420784349476	0.416308517745306	1.1479111124244	0.868992500012521	1.51635361871183
105	ebi-a-GCST90016928	finn-b-DM_NEPHROPATHY	Diabetic nephropathy || id:finn-b-DM_NEPHROPATHY	|| id:ebi-a-GCST90016928	Weighted mode	10	0.203644223193708	0.19725352945095	0.328829418267069	-0.182972694530155	0.59026114091757	1.22586194261706	0.832790895173309	1.80445957210441
106	ebi-a-GCST90016929	finn-b-DM_NEPHROPATHY	Diabetic nephropathy || id:finn-b-DM_NEPHROPATHY	|| id:ebi-a-GCST90016929	Inverse variance weighted	16	0.164906050079035	0.107054305075516	0.123463794955097	-0.0449203878689767	0.374732488027046	1.17928232002595	0.956073593859562	1.45460223905113
107	ebi-a-GCST90016929	finn-b-DM_NEPHROPATHY	Diabetic nephropathy || id:finn-b-DM_NEPHROPATHY	|| id:ebi-a-GCST90016929	MR Egger	16	-0.430267737210542	0.3857247114795	0.2834270364024	-1.18628817171036	0.325752697289278	0.650334952546074	0.305352579486358	1.38507279425815
108	ebi-a-GCST90016929	finn-b-DM_NEPHROPATHY	Diabetic nephropathy || id:finn-b-DM_NEPHROPATHY	|| id:ebi-a-GCST90016929	Simple mode	16	0.0533106867167465	0.275231361370041	0.849013977355536	-0.486142781568534	0.592764155002027	1.05475729329917	0.614993991237711	1.80898181708865
109	ebi-a-GCST90016929	finn-b-DM_NEPHROPATHY	Diabetic nephropathy || id:finn-b-DM_NEPHROPATHY	|| id:ebi-a-GCST90016929	Weighted median	16	0.0515309891292923	0.152473904273812	0.735388841461331	-0.247317863247379	0.350379841505963	1.05288181367724	0.780892437071763	1.41960667173217
110	ebi-a-GCST90016929	finn-b-DM_NEPHROPATHY	Diabetic nephropathy || id:finn-b-DM_NEPHROPATHY	|| id:ebi-a-GCST90016929	Weighted mode	16	-0.035235669815856	0.209975641372919	0.868975597748863	-0.446787926906776	0.376316587275064	0.96537787901981	0.63967955271244	1.45690829939617
111	ebi-a-GCST90016931	finn-b-DM_NEPHROPATHY	Diabetic nephropathy || id:finn-b-DM_NEPHROPATHY	|| id:ebi-a-GCST90016931	Inverse variance weighted	11	-0.0246801584444489	0.135864037824646	0.85585477326776	-0.290973672580754	0.241613355691857	0.975621906559489	0.747535358435805	1.27330178274171
112	ebi-a-GCST90016931	finn-b-DM_NEPHROPATHY	Diabetic nephropathy || id:finn-b-DM_NEPHROPATHY	|| id:ebi-a-GCST90016931	MR Egger	11	-0.228489642178634	0.408995497259959	0.59002030620639	-1.03012081680815	0.573141532450886	0.795734539238012	0.35696383073314	1.7738308546159
113	ebi-a-GCST90016931	finn-b-DM_NEPHROPATHY	Diabetic nephropathy || id:finn-b-DM_NEPHROPATHY	|| id:ebi-a-GCST90016931	Simple mode	11	0.0260402932514441	0.273076419870931	0.925913527591148	-0.509189489695581	0.561270076198469	1.02638230392051	0.600982483960816	1.75289740036727
114	ebi-a-GCST90016931	finn-b-DM_NEPHROPATHY	Diabetic nephropathy || id:finn-b-DM_NEPHROPATHY	|| id:ebi-a-GCST90016931	Weighted median	11	0.0353621581846125	0.183625318766284	0.847289639868759	-0.324543466597304	0.395267782966529	1.0359948348767	0.722857286820399	1.48478173694868
115	ebi-a-GCST90016931	finn-b-DM_NEPHROPATHY	Diabetic nephropathy || id:finn-b-DM_NEPHROPATHY	|| id:ebi-a-GCST90016931	Weighted mode	11	0.0308149309667101	0.260521665234753	0.908186697440275	-0.479807532893406	0.541437394826826	1.03129462552485	0.618902498716884	1.71847521514526
116	ebi-a-GCST90016932	finn-b-DM_NEPHROPATHY	Diabetic nephropathy || id:finn-b-DM_NEPHROPATHY	|| id:ebi-a-GCST90016932	Inverse variance weighted	16	-0.0464678829598826	0.105174047821449	0.658620254989532	-0.252609016689923	0.159673250770158	0.954595218850581	0.776771527162603	1.17312748985666
117	ebi-a-GCST90016932	finn-b-DM_NEPHROPATHY	Diabetic nephropathy || id:finn-b-DM_NEPHROPATHY	|| id:ebi-a-GCST90016932	MR Egger	16	-0.108946174012415	0.305943155976359	0.727075188089679	-0.708594759726079	0.490702411701249	0.896778686197598	0.492335561340091	1.63346318074059
118	ebi-a-GCST90016932	finn-b-DM_NEPHROPATHY	Diabetic nephropathy || id:finn-b-DM_NEPHROPATHY	|| id:ebi-a-GCST90016932	Simple mode	16	-0.13956356674374	0.236030364346549	0.563128145506472	-0.602183080862975	0.323055947375496	0.869737735051449	0.547614842737539	1.38134263123867
119	ebi-a-GCST90016932	finn-b-DM_NEPHROPATHY	Diabetic nephropathy || id:finn-b-DM_NEPHROPATHY	|| id:ebi-a-GCST90016932	Weighted median	16	-0.0797707672898032	0.138238165287922	0.563903558622168	-0.350717571254131	0.191176036674525	0.923327979104189	0.704182607183961	1.2106725560944
120	ebi-a-GCST90016932	finn-b-DM_NEPHROPATHY	Diabetic nephropathy || id:finn-b-DM_NEPHROPATHY	|| id:ebi-a-GCST90016932	Weighted mode	16	-0.127746542302354	0.201641711022772	0.535927279588015	-0.522964295906986	0.267471211302279	0.88007641302002	0.592760822605142	1.30665601236965
121	ebi-a-GCST90016933	finn-b-DM_NEPHROPATHY	Diabetic nephropathy || id:finn-b-DM_NEPHROPATHY	|| id:ebi-a-GCST90016933	Inverse variance weighted	15	0.0472728878088826	0.121010723205225	0.696055663833388	-0.189908129673358	0.284453905291123	1.04840806782735	0.827035110439056	1.3290360503582
122	ebi-a-GCST90016933	finn-b-DM_NEPHROPATHY	Diabetic nephropathy || id:finn-b-DM_NEPHROPATHY	|| id:ebi-a-GCST90016933	MR Egger	15	0.190926505968423	0.314807310952892	0.554635285101766	-0.426095823499245	0.807948835436091	1.2103704938051	0.653053761225768	2.2433018830245
123	ebi-a-GCST90016933	finn-b-DM_NEPHROPATHY	Diabetic nephropathy || id:finn-b-DM_NEPHROPATHY	|| id:ebi-a-GCST90016933	Simple mode	15	0.156240412738769	0.318161845315921	0.630983823230123	-0.467356804080436	0.779837629557975	1.16910723757928	0.626656456937214	2.18111808763697
124	ebi-a-GCST90016933	finn-b-DM_NEPHROPATHY	Diabetic nephropathy || id:finn-b-DM_NEPHROPATHY	|| id:ebi-a-GCST90016933	Weighted median	15	0.0789093126764279	0.183087010172671	0.666473091342644	-0.279941227262008	0.437759852614864	1.08210618430678	0.755828162240893	1.54923281853287
125	ebi-a-GCST90016933	finn-b-DM_NEPHROPATHY	Diabetic nephropathy || id:finn-b-DM_NEPHROPATHY	|| id:ebi-a-GCST90016933	Weighted mode	15	0.0881538386651639	0.241879309432139	0.720965106806177	-0.385929607821829	0.562237285152156	1.09215612494561	0.679818377892471	1.75459363860397
126	ebi-a-GCST90016934	finn-b-DM_NEPHROPATHY	Diabetic nephropathy || id:finn-b-DM_NEPHROPATHY	|| id:ebi-a-GCST90016934	Inverse variance weighted	12	0.0615304021076058	0.10415719245506	0.55469089627562	-0.142617695104313	0.265678499319524	1.06346282754865	0.867085496568559	1.30431565290095
127	ebi-a-GCST90016934	finn-b-DM_NEPHROPATHY	Diabetic nephropathy || id:finn-b-DM_NEPHROPATHY	|| id:ebi-a-GCST90016934	MR Egger	12	0.233711142107146	0.370616541714875	0.542443464046046	-0.49269727965401	0.960119563868302	1.26327953123591	0.610976195999344	2.61200875662483
128	ebi-a-GCST90016934	finn-b-DM_NEPHROPATHY	Diabetic nephropathy || id:finn-b-DM_NEPHROPATHY	|| id:ebi-a-GCST90016934	Simple mode	12	0.202784382339065	0.208031587436024	0.350620233745863	-0.204957529035543	0.610526293713673	1.22480834946278	0.814681916003369	1.841400261188
129	ebi-a-GCST90016934	finn-b-DM_NEPHROPATHY	Diabetic nephropathy || id:finn-b-DM_NEPHROPATHY	|| id:ebi-a-GCST90016934	Weighted median	12	0.133662639711476	0.135943125291555	0.325496856708438	-0.132785885859972	0.400111165282924	1.14300714937169	0.875652561633315	1.49199054597397
130	ebi-a-GCST90016934	finn-b-DM_NEPHROPATHY	Diabetic nephropathy || id:finn-b-DM_NEPHROPATHY	|| id:ebi-a-GCST90016934	Weighted mode	12	0.178550821389728	0.207040553663717	0.406878566643632	-0.227248663791157	0.584350306570613	1.19548363786952	0.796722641583394	1.79382517054293
131	ebi-a-GCST90016935	finn-b-DM_NEPHROPATHY	Diabetic nephropathy || id:finn-b-DM_NEPHROPATHY	|| id:ebi-a-GCST90016935	Inverse variance weighted	11	0.0632473115207201	0.145562158013125	0.663922632334079	-0.222054518185005	0.348549141226445	1.06529026521132	0.800871701072885	1.4170101748304
132	ebi-a-GCST90016935	finn-b-DM_NEPHROPATHY	Diabetic nephropathy || id:finn-b-DM_NEPHROPATHY	|| id:ebi-a-GCST90016935	MR Egger	11	-0.351880815685182	0.639282354851426	0.595419369432665	-1.60487423119398	0.901112599823613	0.703363946931014	0.200914822138577	2.46234118805407
133	ebi-a-GCST90016935	finn-b-DM_NEPHROPATHY	Diabetic nephropathy || id:finn-b-DM_NEPHROPATHY	|| id:ebi-a-GCST90016935	Simple mode	11	-0.0683889842861318	0.34451961538944	0.846627284413177	-0.743647430449434	0.60686946187717	0.933897131605578	0.475376845544472	1.83467886708322
134	ebi-a-GCST90016935	finn-b-DM_NEPHROPATHY	Diabetic nephropathy || id:finn-b-DM_NEPHROPATHY	|| id:ebi-a-GCST90016935	Weighted median	11	0.0366619403546487	0.197285168006067	0.852576338244867	-0.350016988937242	0.42334086964654	1.03734227799289	0.704676117918676	1.52705473386806
135	ebi-a-GCST90016935	finn-b-DM_NEPHROPATHY	Diabetic nephropathy || id:finn-b-DM_NEPHROPATHY	|| id:ebi-a-GCST90016935	Weighted mode	11	-0.0360407568669552	0.33152346702301	0.915580967766987	-0.685826752232054	0.613745238498144	0.964600978568204	0.503673644082589	1.84733717713084
136	ebi-a-GCST90016936	finn-b-DM_NEPHROPATHY	Diabetic nephropathy || id:finn-b-DM_NEPHROPATHY	|| id:ebi-a-GCST90016936	Inverse variance weighted	11	0.159265472139192	0.159162105333116	0.316996317257701	-0.152692254313715	0.471223198592099	1.17264921105746	0.858393848171343	1.60195250131755
137	ebi-a-GCST90016936	finn-b-DM_NEPHROPATHY	Diabetic nephropathy || id:finn-b-DM_NEPHROPATHY	|| id:ebi-a-GCST90016936	MR Egger	11	-0.232024056974724	0.756883564006129	0.766158056652236	-1.71551584242674	1.25146772847729	0.79292704765129	0.179870911730158	3.49546959455131
138	ebi-a-GCST90016936	finn-b-DM_NEPHROPATHY	Diabetic nephropathy || id:finn-b-DM_NEPHROPATHY	|| id:ebi-a-GCST90016936	Simple mode	11	0.346928625033878	0.29510884258244	0.266986504565113	-0.231484706427704	0.925341956495461	1.41471574647831	0.793354828639773	2.52273077705366
139	ebi-a-GCST90016936	finn-b-DM_NEPHROPATHY	Diabetic nephropathy || id:finn-b-DM_NEPHROPATHY	|| id:ebi-a-GCST90016936	Weighted median	11	0.255778278875013	0.197647923152475	0.195627209387982	-0.131611650503838	0.643168208253865	1.29146635082076	0.876681387754662	1.9024988537444
140	ebi-a-GCST90016936	finn-b-DM_NEPHROPATHY	Diabetic nephropathy || id:finn-b-DM_NEPHROPATHY	|| id:ebi-a-GCST90016936	Weighted mode	11	0.341104086921242	0.248844510553429	0.200431804727356	-0.146631153763478	0.828839327605963	1.40649963145973	0.863612458882636	2.29065849264826
141	ebi-a-GCST90016937	finn-b-DM_NEPHROPATHY	Diabetic nephropathy || id:finn-b-DM_NEPHROPATHY	|| id:ebi-a-GCST90016937	Inverse variance weighted	13	-0.225585668734309	0.147405396713649	0.125923707335803	-0.514500246293061	0.0633289088244426	0.798048689698151	0.597799272381739	1.06537719357116
142	ebi-a-GCST90016937	finn-b-DM_NEPHROPATHY	Diabetic nephropathy || id:finn-b-DM_NEPHROPATHY	|| id:ebi-a-GCST90016937	MR Egger	13	0.339908171695127	0.639287789648219	0.605506224128563	-0.913095896015383	1.59291223940564	1.4048185825313	0.401279977914453	4.91805063407868
143	ebi-a-GCST90016937	finn-b-DM_NEPHROPATHY	Diabetic nephropathy || id:finn-b-DM_NEPHROPATHY	|| id:ebi-a-GCST90016937	Simple mode	13	-0.333876053231805	0.346899769629678	0.354814263836129	-1.01379960170597	0.346047495242363	0.716142540279893	0.362837718298509	1.41346974731167
144	ebi-a-GCST90016937	finn-b-DM_NEPHROPATHY	Diabetic nephropathy || id:finn-b-DM_NEPHROPATHY	|| id:ebi-a-GCST90016937	Weighted median	13	-0.358681806654774	0.196674396935326	0.0681922791209434	-0.744163624648013	0.0268000113384642	0.698596604780556	0.47513152209738	1.02716236139537
145	ebi-a-GCST90016937	finn-b-DM_NEPHROPATHY	Diabetic nephropathy || id:finn-b-DM_NEPHROPATHY	|| id:ebi-a-GCST90016937	Weighted mode	13	-0.333876053231805	0.334428172107031	0.337816484950794	-0.989355270561586	0.321603164097977	0.716142540279893	0.371816334697741	1.37933729677437
146	ebi-a-GCST90016938	finn-b-DM_NEPHROPATHY	Diabetic nephropathy || id:finn-b-DM_NEPHROPATHY	|| id:ebi-a-GCST90016938	Inverse variance weighted	10	0.0819826738174785	0.0673374864818127	0.223418079441603	-0.0499987996868743	0.213964147321831	1.08543700318699	0.951230566274563	1.2385782476501
147	ebi-a-GCST90016938	finn-b-DM_NEPHROPATHY	Diabetic nephropathy || id:finn-b-DM_NEPHROPATHY	|| id:ebi-a-GCST90016938	MR Egger	10	-0.333654167748954	0.336406048473219	0.350332514047863	-0.993010022756463	0.325701687258556	0.71630145954352	0.370459918325099	1.38500214345432
148	ebi-a-GCST90016938	finn-b-DM_NEPHROPATHY	Diabetic nephropathy || id:finn-b-DM_NEPHROPATHY	|| id:ebi-a-GCST90016938	Simple mode	10	-0.0177417056854445	0.157997790812228	0.913057439810269	-0.327417375677412	0.291933964306523	0.982414751734662	0.720782843009433	1.33901459196254
149	ebi-a-GCST90016938	finn-b-DM_NEPHROPATHY	Diabetic nephropathy || id:finn-b-DM_NEPHROPATHY	|| id:ebi-a-GCST90016938	Weighted median	10	0.0561492967168443	0.0926086290683927	0.544310648415888	-0.125363616257205	0.237662209690894	1.05775559138579	0.882176070697262	1.26828070752767
150	ebi-a-GCST90016938	finn-b-DM_NEPHROPATHY	Diabetic nephropathy || id:finn-b-DM_NEPHROPATHY	|| id:ebi-a-GCST90016938	Weighted mode	10	-0.0226839933012167	0.151674103870687	0.884411592856493	-0.319965236887762	0.274597250285329	0.977571354064589	0.726174280712939	1.31600054927509
151	ebi-a-GCST90016939	finn-b-DM_NEPHROPATHY	Diabetic nephropathy || id:finn-b-DM_NEPHROPATHY	|| id:ebi-a-GCST90016939	Inverse variance weighted	9	0.229505235229171	0.168886633005885	0.174168540488985	-0.101512565462363	0.560523035920706	1.25797745300632	0.903469826754791	1.75158840440364
152	ebi-a-GCST90016939	finn-b-DM_NEPHROPATHY	Diabetic nephropathy || id:finn-b-DM_NEPHROPATHY	|| id:ebi-a-GCST90016939	MR Egger	9	-0.262603190758706	0.711726123626189	0.723059782536539	-1.65758639306604	1.13238001154863	0.769047001730306	0.190598455135318	3.10303297290882
153	ebi-a-GCST90016939	finn-b-DM_NEPHROPATHY	Diabetic nephropathy || id:finn-b-DM_NEPHROPATHY	|| id:ebi-a-GCST90016939	Simple mode	9	-0.0418597722395113	0.339879689299609	0.90501792684124	-0.708023963266746	0.624304418787723	0.959004250162379	0.492616664954149	1.86694689249928
154	ebi-a-GCST90016939	finn-b-DM_NEPHROPATHY	Diabetic nephropathy || id:finn-b-DM_NEPHROPATHY	|| id:ebi-a-GCST90016939	Weighted median	9	0.100302833458551	0.230995135678999	0.664128296051371	-0.352447632472288	0.553053299389389	1.10550565148874	0.702965381405935	1.73855324572207
155	ebi-a-GCST90016939	finn-b-DM_NEPHROPATHY	Diabetic nephropathy || id:finn-b-DM_NEPHROPATHY	|| id:ebi-a-GCST90016939	Weighted mode	9	-0.0476972708953229	0.355441624516936	0.8965656157525	-0.744362854948517	0.648968313157871	0.953422372094842	0.475036870930457	1.91356560982406
156	ebi-a-GCST90016940	finn-b-DM_NEPHROPATHY	Diabetic nephropathy || id:finn-b-DM_NEPHROPATHY	|| id:ebi-a-GCST90016940	Inverse variance weighted	16	0.0412840546584875	0.134246382356536	0.758444160343564	-0.221838854760323	0.304406964077298	1.04214809052548	0.801044438432565	1.35582071415547
157	ebi-a-GCST90016940	finn-b-DM_NEPHROPATHY	Diabetic nephropathy || id:finn-b-DM_NEPHROPATHY	|| id:ebi-a-GCST90016940	MR Egger	16	0.0186326899306535	0.468144924065807	0.9688137065909	-0.898931361238328	0.936196741099635	1.01880736167927	0.407004368070034	2.55026363754716
158	ebi-a-GCST90016940	finn-b-DM_NEPHROPATHY	Diabetic nephropathy || id:finn-b-DM_NEPHROPATHY	|| id:ebi-a-GCST90016940	Simple mode	16	0.235361506471157	0.29554104036843	0.438237283176845	-0.343898932650966	0.81462194559328	1.26536612410169	0.70900058123776	2.25832174245736
159	ebi-a-GCST90016940	finn-b-DM_NEPHROPATHY	Diabetic nephropathy || id:finn-b-DM_NEPHROPATHY	|| id:ebi-a-GCST90016940	Weighted median	16	0.0168248909659876	0.179554253045415	0.925344561543025	-0.335101445003025	0.368751226935001	1.01696722658394	0.715265522558905	1.44592785102494
160	ebi-a-GCST90016940	finn-b-DM_NEPHROPATHY	Diabetic nephropathy || id:finn-b-DM_NEPHROPATHY	|| id:ebi-a-GCST90016940	Weighted mode	16	0.0776479498964018	0.315361519173535	0.808850331496622	-0.540460627683726	0.69575652747653	1.08074211631501	0.582479884209951	2.00522550845045
161	ebi-a-GCST90016941	finn-b-DM_NEPHROPATHY	Diabetic nephropathy || id:finn-b-DM_NEPHROPATHY	|| id:ebi-a-GCST90016941	Inverse variance weighted	9	0.0014349749839859	0.097765554495595	0.98828929798587	-0.19018551182738	0.193055461795352	1.00143600505324	0.826805737472125	1.21295006404185
162	ebi-a-GCST90016941	finn-b-DM_NEPHROPATHY	Diabetic nephropathy || id:finn-b-DM_NEPHROPATHY	|| id:ebi-a-GCST90016941	MR Egger	9	0.0742929590996931	0.263268857593205	0.785955748735006	-0.441714001782988	0.590299919982374	1.0771223120615	0.64293348699461	1.8045295487159
163	ebi-a-GCST90016941	finn-b-DM_NEPHROPATHY	Diabetic nephropathy || id:finn-b-DM_NEPHROPATHY	|| id:ebi-a-GCST90016941	Simple mode	9	0.0764053397084954	0.168829798686693	0.662887047478036	-0.254501065717423	0.407311745134414	1.07940000918147	0.775303226836172	1.50277251466562
164	ebi-a-GCST90016941	finn-b-DM_NEPHROPATHY	Diabetic nephropathy || id:finn-b-DM_NEPHROPATHY	|| id:ebi-a-GCST90016941	Weighted median	9	0.0677444407081803	0.125804870169725	0.590240035060429	-0.17883310482448	0.31432198624084	1.07009180162865	0.836245453082963	1.36933057117531
165	ebi-a-GCST90016941	finn-b-DM_NEPHROPATHY	Diabetic nephropathy || id:finn-b-DM_NEPHROPATHY	|| id:ebi-a-GCST90016941	Weighted mode	9	0.0732952425586344	0.140196324597699	0.615276391293556	-0.201489553652856	0.348080038770125	1.07604818524017	0.817512117530867	1.41634560776396
166	ebi-a-GCST90016942	finn-b-DM_NEPHROPATHY	Diabetic nephropathy || id:finn-b-DM_NEPHROPATHY	|| id:ebi-a-GCST90016942	Inverse variance weighted	11	0.00247148706826449	0.079709635267546	0.975264653443797	-0.153759398056126	0.158702372192655	1.00247454371006	0.857478307141569	1.17198907822723
167	ebi-a-GCST90016942	finn-b-DM_NEPHROPATHY	Diabetic nephropathy || id:finn-b-DM_NEPHROPATHY	|| id:ebi-a-GCST90016942	MR Egger	11	-0.13050894158624	0.309107284680271	0.682777200526109	-0.73635921955957	0.475341336387091	0.877648645342603	0.478854148513367	1.60856316492829
168	ebi-a-GCST90016942	finn-b-DM_NEPHROPATHY	Diabetic nephropathy || id:finn-b-DM_NEPHROPATHY	|| id:ebi-a-GCST90016942	Simple mode	11	0.147205319719573	0.185047764856675	0.444795208199174	-0.21548829939951	0.509898938838655	1.15859182035827	0.806147702615139	1.66512290718757
169	ebi-a-GCST90016942	finn-b-DM_NEPHROPATHY	Diabetic nephropathy || id:finn-b-DM_NEPHROPATHY	|| id:ebi-a-GCST90016942	Weighted median	11	0.112515576926595	0.107665608019354	0.296001435403853	-0.0985090147913379	0.323540168644528	1.11908968875495	0.906187523486012	1.38201166868855
170	ebi-a-GCST90016942	finn-b-DM_NEPHROPATHY	Diabetic nephropathy || id:finn-b-DM_NEPHROPATHY	|| id:ebi-a-GCST90016942	Weighted mode	11	0.155616522793735	0.175563211815439	0.396226134081429	-0.188487372364525	0.499720417951996	1.16837807081265	0.828210961718731	1.64826038226175
171	ebi-a-GCST90016943	finn-b-DM_NEPHROPATHY	Diabetic nephropathy || id:finn-b-DM_NEPHROPATHY	|| id:ebi-a-GCST90016943	Inverse variance weighted	15	0.0488245523426337	0.073961681479245	0.509168434189022	-0.0961403433566865	0.193789448041954	1.05003610820271	0.908336528125514	1.21384067951645
172	ebi-a-GCST90016943	finn-b-DM_NEPHROPATHY	Diabetic nephropathy || id:finn-b-DM_NEPHROPATHY	|| id:ebi-a-GCST90016943	MR Egger	15	-0.478895049547652	0.269788624596456	0.0992881647449546	-1.00768075375671	0.049890654661402	0.619467494675107	0.365064673378648	1.05115615106651
173	ebi-a-GCST90016943	finn-b-DM_NEPHROPATHY	Diabetic nephropathy || id:finn-b-DM_NEPHROPATHY	|| id:ebi-a-GCST90016943	Simple mode	15	0.161627057963524	0.191303366258762	0.412387818886501	-0.213327539903649	0.536581655830696	1.17542179537053	0.807891477178899	1.7101509745549
174	ebi-a-GCST90016943	finn-b-DM_NEPHROPATHY	Diabetic nephropathy || id:finn-b-DM_NEPHROPATHY	|| id:ebi-a-GCST90016943	Weighted median	15	0.0290470586985444	0.100329363706835	0.772185754955021	-0.167598494166853	0.225692611563942	1.02947303899666	0.845693317327928	1.2531903898326
175	ebi-a-GCST90016943	finn-b-DM_NEPHROPATHY	Diabetic nephropathy || id:finn-b-DM_NEPHROPATHY	|| id:ebi-a-GCST90016943	Weighted mode	15	0.0296957859062371	0.195583066931053	0.881485652273104	-0.353647025278627	0.413038597091101	1.0301411028388	0.702122755205286	1.51140336058141
176	ebi-a-GCST90016944	finn-b-DM_NEPHROPATHY	Diabetic nephropathy || id:finn-b-DM_NEPHROPATHY	|| id:ebi-a-GCST90016944	Inverse variance weighted	16	0.0383200919253614	0.138380868719298	0.781843412019885	-0.232906410764463	0.309546594615186	1.03906377557804	0.792227714041011	1.3628070699665
177	ebi-a-GCST90016944	finn-b-DM_NEPHROPATHY	Diabetic nephropathy || id:finn-b-DM_NEPHROPATHY	|| id:ebi-a-GCST90016944	MR Egger	16	-0.105156918587921	0.327184314034829	0.752655686447899	-0.746438174096186	0.536124336920345	0.900183256017476	0.474052040088986	1.70936906897841
178	ebi-a-GCST90016944	finn-b-DM_NEPHROPATHY	Diabetic nephropathy || id:finn-b-DM_NEPHROPATHY	|| id:ebi-a-GCST90016944	Simple mode	16	0.0673145821320866	0.216847109503367	0.760509933121924	-0.357705752494512	0.492334916758685	1.06963191234127	0.699278805781399	1.63613199547835
179	ebi-a-GCST90016944	finn-b-DM_NEPHROPATHY	Diabetic nephropathy || id:finn-b-DM_NEPHROPATHY	|| id:ebi-a-GCST90016944	Weighted median	16	0.0728094657025437	0.124921492431702	0.559999812649315	-0.172036659463592	0.317655590868679	1.07552559287765	0.841948307229424	1.37390299499661
180	ebi-a-GCST90016944	finn-b-DM_NEPHROPATHY	Diabetic nephropathy || id:finn-b-DM_NEPHROPATHY	|| id:ebi-a-GCST90016944	Weighted mode	16	0.121578911341045	0.165006206642483	0.472603206708247	-0.201833253678222	0.444991076360312	1.12927847528814	0.817231186876037	1.56047627064255
181	ebi-a-GCST90016945	finn-b-DM_NEPHROPATHY	Diabetic nephropathy || id:finn-b-DM_NEPHROPATHY	|| id:ebi-a-GCST90016945	Inverse variance weighted	9	-0.0659409961870852	0.135032810910543	0.625313893414318	-0.330605305571749	0.198723313197579	0.936186101211578	0.718488696568818	1.21984440435492
182	ebi-a-GCST90016945	finn-b-DM_NEPHROPATHY	Diabetic nephropathy || id:finn-b-DM_NEPHROPATHY	|| id:ebi-a-GCST90016945	MR Egger	9	0.806310426796612	0.342183778717391	0.050611115847042	0.135630220510527	1.4769906330827	2.23962944713525	1.14525832224797	4.37974556747145
183	ebi-a-GCST90016945	finn-b-DM_NEPHROPATHY	Diabetic nephropathy || id:finn-b-DM_NEPHROPATHY	|| id:ebi-a-GCST90016945	Simple mode	9	-0.115275217824994	0.295705400641741	0.706834495974861	-0.694857803082806	0.464307367432818	0.891120857810533	0.499145419878962	1.59091188980065
184	ebi-a-GCST90016945	finn-b-DM_NEPHROPATHY	Diabetic nephropathy || id:finn-b-DM_NEPHROPATHY	|| id:ebi-a-GCST90016945	Weighted median	9	-0.0728507540786147	0.175161594249088	0.677478805310839	-0.416167478806828	0.270465970649598	0.92973957951183	0.65956979727102	1.3105749979568
185	ebi-a-GCST90016945	finn-b-DM_NEPHROPATHY	Diabetic nephropathy || id:finn-b-DM_NEPHROPATHY	|| id:ebi-a-GCST90016945	Weighted mode	9	0.0144750479758975	0.285534651935633	0.960811824068331	-0.545172869817944	0.574122965769739	1.01458031880299	0.579741554859813	1.77557260588519
186	ebi-a-GCST90016946	finn-b-DM_NEPHROPATHY	Diabetic nephropathy || id:finn-b-DM_NEPHROPATHY	|| id:ebi-a-GCST90016946	Inverse variance weighted	14	0.250339286350141	0.110188394009917	0.023091304183198	0.0343700340907041	0.466308538609578	1.28446114289866	1.03496750914143	1.59409876449664
187	ebi-a-GCST90016946	finn-b-DM_NEPHROPATHY	Diabetic nephropathy || id:finn-b-DM_NEPHROPATHY	|| id:ebi-a-GCST90016946	MR Egger	14	0.264626958760399	0.262093616395363	0.332581363260959	-0.249076529374513	0.778330446895311	1.30294483295273	0.779520314899796	2.17783322033941
188	ebi-a-GCST90016946	finn-b-DM_NEPHROPATHY	Diabetic nephropathy || id:finn-b-DM_NEPHROPATHY	|| id:ebi-a-GCST90016946	Simple mode	14	0.316373105779882	0.25478397634718	0.2362729791897	-0.183003487860591	0.815749699420356	1.37214211428505	0.832765251162924	2.26087001008439
189	ebi-a-GCST90016946	finn-b-DM_NEPHROPATHY	Diabetic nephropathy || id:finn-b-DM_NEPHROPATHY	|| id:ebi-a-GCST90016946	Weighted median	14	0.233491497764559	0.152167067946131	0.124921020082327	-0.0647559554098583	0.531738950938976	1.26300208950414	0.937296177529529	1.70188923878499
190	ebi-a-GCST90016946	finn-b-DM_NEPHROPATHY	Diabetic nephropathy || id:finn-b-DM_NEPHROPATHY	|| id:ebi-a-GCST90016946	Weighted mode	14	0.267790726148533	0.205854855570707	0.215888914268594	-0.135684790770053	0.671266243067119	1.30707357506973	0.873117803908778	1.95671342744039
191	ebi-a-GCST90016947	finn-b-DM_NEPHROPATHY	Diabetic nephropathy || id:finn-b-DM_NEPHROPATHY	|| id:ebi-a-GCST90016947	Inverse variance weighted	10	0.165687293973456	0.17017090534327	0.330229207103634	-0.167847680499353	0.499222268446265	1.18020398711478	0.845482608365751	1.64743950664337
192	ebi-a-GCST90016947	finn-b-DM_NEPHROPATHY	Diabetic nephropathy || id:finn-b-DM_NEPHROPATHY	|| id:ebi-a-GCST90016947	MR Egger	10	-0.298345124132421	0.758215887439694	0.70424156742644	-1.78444826351422	1.18775801524938	0.742045197844817	0.16788966630546	3.27971987652136
193	ebi-a-GCST90016947	finn-b-DM_NEPHROPATHY	Diabetic nephropathy || id:finn-b-DM_NEPHROPATHY	|| id:ebi-a-GCST90016947	Simple mode	10	0.040182157289077	0.359901262293999	0.91355308492361	-0.665224316807161	0.745588631385315	1.04100038273022	0.514158180448537	2.10768171751949
194	ebi-a-GCST90016947	finn-b-DM_NEPHROPATHY	Diabetic nephropathy || id:finn-b-DM_NEPHROPATHY	|| id:ebi-a-GCST90016947	Weighted median	10	0.178833893526909	0.226521542422906	0.42983237553315	-0.265148329621986	0.622816116675805	1.19582209387933	0.767092159046801	1.86417037815492
195	ebi-a-GCST90016947	finn-b-DM_NEPHROPATHY	Diabetic nephropathy || id:finn-b-DM_NEPHROPATHY	|| id:ebi-a-GCST90016947	Weighted mode	10	0.00362917841129007	0.376970846908953	0.992528739261655	-0.735233681530258	0.742492038352838	1.00363577185311	0.479393420496645	2.10116517973828
196	ebi-a-GCST90016948	finn-b-DM_NEPHROPATHY	Diabetic nephropathy || id:finn-b-DM_NEPHROPATHY	|| id:ebi-a-GCST90016948	Inverse variance weighted	18	-0.176426380875012	0.116122185626419	0.128682787270853	-0.404025864702792	0.0511731029527694	0.838260488887353	0.667626853075481	1.05250506925044
197	ebi-a-GCST90016948	finn-b-DM_NEPHROPATHY	Diabetic nephropathy || id:finn-b-DM_NEPHROPATHY	|| id:ebi-a-GCST90016948	MR Egger	18	-0.26712700771398	0.38442708530665	0.497104319192063	-1.02060409491501	0.486350079487054	0.765575831254171	0.360377172386169	1.62636925507718
198	ebi-a-GCST90016948	finn-b-DM_NEPHROPATHY	Diabetic nephropathy || id:finn-b-DM_NEPHROPATHY	|| id:ebi-a-GCST90016948	Simple mode	18	-0.422809280137727	0.255718456809668	0.116591993050526	-0.924017455484676	0.0783988952092224	0.655203581533186	0.396921220313134	1.08155399934335
199	ebi-a-GCST90016948	finn-b-DM_NEPHROPATHY	Diabetic nephropathy || id:finn-b-DM_NEPHROPATHY	|| id:ebi-a-GCST90016948	Weighted median	18	-0.329389284681666	0.150669581805235	0.0288031872020867	-0.624701665019928	-0.0340769043434049	0.719362925265586	0.53542113954911	0.966497173948802
200	ebi-a-GCST90016948	finn-b-DM_NEPHROPATHY	Diabetic nephropathy || id:finn-b-DM_NEPHROPATHY	|| id:ebi-a-GCST90016948	Weighted mode	18	-0.404825964947972	0.252351378590143	0.127082053342051	-0.899434666984653	0.0897827370887092	0.667092898303803	0.406799571974654	1.09393658603725
201	ebi-a-GCST90016949	finn-b-DM_NEPHROPATHY	Diabetic nephropathy || id:finn-b-DM_NEPHROPATHY	|| id:ebi-a-GCST90016949	Inverse variance weighted	16	0.0832043874095723	0.0981977312697625	0.396819700030731	-0.109263165879162	0.275671940698307	1.08676390671014	0.896494459698926	1.31741560268485
202	ebi-a-GCST90016949	finn-b-DM_NEPHROPATHY	Diabetic nephropathy || id:finn-b-DM_NEPHROPATHY	|| id:ebi-a-GCST90016949	MR Egger	16	1.15135122024411	0.347587920197802	0.00513401092971867	0.470078896656419	1.8326235438318	3.16246320829138	1.60012043238935	6.25026300605546
203	ebi-a-GCST90016949	finn-b-DM_NEPHROPATHY	Diabetic nephropathy || id:finn-b-DM_NEPHROPATHY	|| id:ebi-a-GCST90016949	Simple mode	16	-0.0532457520030299	0.249522471750612	0.833895543561006	-0.54230979663423	0.435818292628171	0.948146974830505	0.581403775753589	1.54622780823021
204	ebi-a-GCST90016949	finn-b-DM_NEPHROPATHY	Diabetic nephropathy || id:finn-b-DM_NEPHROPATHY	|| id:ebi-a-GCST90016949	Weighted median	16	-0.00487931400198659	0.129254294016941	0.969887229732371	-0.25821773027519	0.248459102271217	0.995132570513294	0.772427033046109	1.28204838842983
205	ebi-a-GCST90016949	finn-b-DM_NEPHROPATHY	Diabetic nephropathy || id:finn-b-DM_NEPHROPATHY	|| id:ebi-a-GCST90016949	Weighted mode	16	-0.0802447598356336	0.242569458411808	0.745362766848348	-0.555680898322777	0.39519137865151	0.922890432229907	0.573681509402852	1.4846682975508
206	ebi-a-GCST90016950	finn-b-DM_NEPHROPATHY	Diabetic nephropathy || id:finn-b-DM_NEPHROPATHY	|| id:ebi-a-GCST90016950	Inverse variance weighted	16	-0.00571553250556492	0.122692866971522	0.962844732428825	-0.246193551769748	0.234762486758618	0.994300770076246	0.78177089714039	1.26460837182671
207	ebi-a-GCST90016950	finn-b-DM_NEPHROPATHY	Diabetic nephropathy || id:finn-b-DM_NEPHROPATHY	|| id:ebi-a-GCST90016950	MR Egger	16	0.0503616053285502	0.376603482827487	0.895522673879148	-0.687781221013324	0.788504431670425	1.05165131034578	0.502690191046472	2.20010355931086
208	ebi-a-GCST90016950	finn-b-DM_NEPHROPATHY	Diabetic nephropathy || id:finn-b-DM_NEPHROPATHY	|| id:ebi-a-GCST90016950	Simple mode	16	-0.0986441336229893	0.261760201468296	0.711563373688109	-0.611694128500849	0.414405861254871	0.906065088758387	0.542431142168995	1.51347126159466
209	ebi-a-GCST90016950	finn-b-DM_NEPHROPATHY	Diabetic nephropathy || id:finn-b-DM_NEPHROPATHY	|| id:ebi-a-GCST90016950	Weighted median	16	0.00989247024293304	0.159006072787864	0.950392080999463	-0.30175943242128	0.321544372907146	1.00994156247429	0.739515947053141	1.37925620627587
210	ebi-a-GCST90016950	finn-b-DM_NEPHROPATHY	Diabetic nephropathy || id:finn-b-DM_NEPHROPATHY	|| id:ebi-a-GCST90016950	Weighted mode	16	-0.013705301377984	0.272877423644781	0.960605697037189	-0.548545051721755	0.521134448965787	0.98638818867448	0.577789853475172	1.68393690699923
211	ebi-a-GCST90016951	finn-b-DM_NEPHROPATHY	Diabetic nephropathy || id:finn-b-DM_NEPHROPATHY	|| id:ebi-a-GCST90016951	Inverse variance weighted	10	-0.0957396963913345	0.142862964086045	0.502761812416971	-0.375751105999982	0.184271713217313	0.908700523310941	0.686773245512055	1.20234247105813
212	ebi-a-GCST90016951	finn-b-DM_NEPHROPATHY	Diabetic nephropathy || id:finn-b-DM_NEPHROPATHY	|| id:ebi-a-GCST90016951	MR Egger	10	-0.0877667589390659	0.331542091225661	0.797915685946165	-0.737589257741362	0.56205573986323	0.915974494673045	0.478265501730414	1.75427512930771
213	ebi-a-GCST90016951	finn-b-DM_NEPHROPATHY	Diabetic nephropathy || id:finn-b-DM_NEPHROPATHY	|| id:ebi-a-GCST90016951	Simple mode	10	-0.251482613409591	0.288425148091527	0.40591290609055	-0.816795903668985	0.313830676849802	0.777646978121721	0.441845103157852	1.36865797144706
214	ebi-a-GCST90016951	finn-b-DM_NEPHROPATHY	Diabetic nephropathy || id:finn-b-DM_NEPHROPATHY	|| id:ebi-a-GCST90016951	Weighted median	10	-0.122399364111435	0.187532894867245	0.513961243039543	-0.489963838051236	0.245165109828366	0.884794942588463	0.612648548349261	1.27783227845637
215	ebi-a-GCST90016951	finn-b-DM_NEPHROPATHY	Diabetic nephropathy || id:finn-b-DM_NEPHROPATHY	|| id:ebi-a-GCST90016951	Weighted mode	10	-0.142141480691577	0.23378740047743	0.558219621883159	-0.600364785627339	0.316081824244185	0.867498513513605	0.548611474007409	1.37174249282681
216	ebi-a-GCST90016952	finn-b-DM_NEPHROPATHY	Diabetic nephropathy || id:finn-b-DM_NEPHROPATHY	|| id:ebi-a-GCST90016952	Inverse variance weighted	14	-0.130284061411703	0.134745602582109	0.333599450194568	-0.394385442472637	0.133817319649232	0.877846033316639	0.674094181632147	1.14318396332084
217	ebi-a-GCST90016952	finn-b-DM_NEPHROPATHY	Diabetic nephropathy || id:finn-b-DM_NEPHROPATHY	|| id:ebi-a-GCST90016952	MR Egger	14	-0.175218835005465	0.529928270304335	0.746613314177938	-1.21387824480196	0.863440574791032	0.839273338286291	0.297043037044969	2.37130532789287
218	ebi-a-GCST90016952	finn-b-DM_NEPHROPATHY	Diabetic nephropathy || id:finn-b-DM_NEPHROPATHY	|| id:ebi-a-GCST90016952	Simple mode	14	0.265389364763578	0.341180190337404	0.45057864510927	-0.403323808297734	0.934102537824889	1.30393858468819	0.66809572935341	2.54492845551366
219	ebi-a-GCST90016952	finn-b-DM_NEPHROPATHY	Diabetic nephropathy || id:finn-b-DM_NEPHROPATHY	|| id:ebi-a-GCST90016952	Weighted median	14	-0.120418816424271	0.178550982895163	0.500042684509316	-0.47037874289879	0.229541110050249	0.886549057646495	0.624765597933297	1.25802258353188
220	ebi-a-GCST90016952	finn-b-DM_NEPHROPATHY	Diabetic nephropathy || id:finn-b-DM_NEPHROPATHY	|| id:ebi-a-GCST90016952	Weighted mode	14	0.265389364763578	0.298832470149824	0.390629651265187	-0.320322276730077	0.851101006257232	1.30393858468819	0.725915053842175	2.3422242363475
221	ebi-a-GCST90016953	finn-b-DM_NEPHROPATHY	Diabetic nephropathy || id:finn-b-DM_NEPHROPATHY	|| id:ebi-a-GCST90016953	Inverse variance weighted	12	0.074242372452115	0.0860433592482318	0.388220839527254	-0.0944026116744193	0.242887356578649	1.07706782543287	0.909916345540436	1.27492500411526
222	ebi-a-GCST90016953	finn-b-DM_NEPHROPATHY	Diabetic nephropathy || id:finn-b-DM_NEPHROPATHY	|| id:ebi-a-GCST90016953	MR Egger	12	0.00275614607641833	0.274285691704696	0.992180272422357	-0.534843809664785	0.540356101817622	1.00275994773886	0.585760773171743	1.71661804416258
223	ebi-a-GCST90016953	finn-b-DM_NEPHROPATHY	Diabetic nephropathy || id:finn-b-DM_NEPHROPATHY	|| id:ebi-a-GCST90016953	Simple mode	12	0.194079211879964	0.195198547879708	0.341461908511928	-0.188509941964264	0.576668365724192	1.2141924576143	0.828192269539764	1.78009790522039
224	ebi-a-GCST90016953	finn-b-DM_NEPHROPATHY	Diabetic nephropathy || id:finn-b-DM_NEPHROPATHY	|| id:ebi-a-GCST90016953	Weighted median	12	0.14054553709356	0.11804806239493	0.233818922941481	-0.0908286652005033	0.371919739387623	1.15090148708029	0.913174156007563	1.45051655727394
225	ebi-a-GCST90016953	finn-b-DM_NEPHROPATHY	Diabetic nephropathy || id:finn-b-DM_NEPHROPATHY	|| id:ebi-a-GCST90016953	Weighted mode	12	0.194079211879964	0.186921919761882	0.321420082465758	-0.172287750853325	0.560446174613253	1.2141924576143	0.841736927797766	1.75145378020252
226	ebi-a-GCST90016954	finn-b-DM_NEPHROPATHY	Diabetic nephropathy || id:finn-b-DM_NEPHROPATHY	|| id:ebi-a-GCST90016954	Inverse variance weighted	14	0.00702572003211083	0.103354489952058	0.945804005894152	-0.195549080273922	0.209600520338144	1.00705045830388	0.822382979791741	1.23318532908705
227	ebi-a-GCST90016954	finn-b-DM_NEPHROPATHY	Diabetic nephropathy || id:finn-b-DM_NEPHROPATHY	|| id:ebi-a-GCST90016954	MR Egger	14	0.0985503138185804	0.311569270336193	0.757206803157178	-0.512125456040358	0.709226083677518	1.10356992781472	0.599220607285019	2.03241772858074
228	ebi-a-GCST90016954	finn-b-DM_NEPHROPATHY	Diabetic nephropathy || id:finn-b-DM_NEPHROPATHY	|| id:ebi-a-GCST90016954	Simple mode	14	0.172654951608622	0.228245650048154	0.462872177956271	-0.274706522485759	0.620016425703004	1.18845595951101	0.759795073277392	1.85895857629704
229	ebi-a-GCST90016954	finn-b-DM_NEPHROPATHY	Diabetic nephropathy || id:finn-b-DM_NEPHROPATHY	|| id:ebi-a-GCST90016954	Weighted median	14	0.058705843663021	0.139784682962953	0.674504911433549	-0.215272134944367	0.332683822270409	1.06046325286984	0.806321981929858	1.39470625369247
230	ebi-a-GCST90016954	finn-b-DM_NEPHROPATHY	Diabetic nephropathy || id:finn-b-DM_NEPHROPATHY	|| id:ebi-a-GCST90016954	Weighted mode	14	0.150311171017847	0.236893973194966	0.536756089391998	-0.314001016444286	0.61462335847998	1.16219582812669	0.73051828562791	1.84896007326375
231	ebi-a-GCST90016955	finn-b-DM_NEPHROPATHY	Diabetic nephropathy || id:finn-b-DM_NEPHROPATHY	|| id:ebi-a-GCST90016955	Inverse variance weighted	15	-0.0787095451758322	0.07002571790543	0.261009159315573	-0.215959952270475	0.0585408619188107	0.924308355280494	0.805767570389054	1.06028831022428
232	ebi-a-GCST90016955	finn-b-DM_NEPHROPATHY	Diabetic nephropathy || id:finn-b-DM_NEPHROPATHY	|| id:ebi-a-GCST90016955	MR Egger	15	-0.211188061281606	0.308800960609119	0.50604855507474	-0.816437944075479	0.394061821512268	0.809621794051208	0.442003294162676	1.48299222666302
233	ebi-a-GCST90016955	finn-b-DM_NEPHROPATHY	Diabetic nephropathy || id:finn-b-DM_NEPHROPATHY	|| id:ebi-a-GCST90016955	Simple mode	15	-0.191173709988643	0.166096634995684	0.269020221621138	-0.516723114580183	0.134375694602898	0.825989093132309	0.596471919149354	1.143822466859
234	ebi-a-GCST90016955	finn-b-DM_NEPHROPATHY	Diabetic nephropathy || id:finn-b-DM_NEPHROPATHY	|| id:ebi-a-GCST90016955	Weighted median	15	-0.121755920255638	0.0947267921291308	0.198674289888901	-0.307420432828734	0.0639085923174583	0.885364441658601	0.735341374253227	1.06599495417962
235	ebi-a-GCST90016955	finn-b-DM_NEPHROPATHY	Diabetic nephropathy || id:finn-b-DM_NEPHROPATHY	|| id:ebi-a-GCST90016955	Weighted mode	15	-0.199658794684562	0.161784322786417	0.237479710937016	-0.516756067345941	0.117438477976816	0.819010156027019	0.596452264073768	1.12461243938281
236	ebi-a-GCST90016956	finn-b-DM_NEPHROPATHY	Diabetic nephropathy || id:finn-b-DM_NEPHROPATHY	|| id:ebi-a-GCST90016956	Inverse variance weighted	20	-0.018875912837782	0.103486567905038	0.855269107493383	-0.221709585931656	0.183957760256093	0.981301121559721	0.801147995202018	1.20196505132806
237	ebi-a-GCST90016956	finn-b-DM_NEPHROPATHY	Diabetic nephropathy || id:finn-b-DM_NEPHROPATHY	|| id:ebi-a-GCST90016956	MR Egger	20	-0.0485540910851849	0.218043136802053	0.826290981123967	-0.475918639217209	0.378810457046839	0.952605810430181	0.621314030787003	1.46054617327069
238	ebi-a-GCST90016956	finn-b-DM_NEPHROPATHY	Diabetic nephropathy || id:finn-b-DM_NEPHROPATHY	|| id:ebi-a-GCST90016956	Simple mode	20	-0.238367421456338	0.216818112479216	0.285334101261862	-0.663330921915603	0.186596079002926	0.787913141709705	0.515132607116984	1.20514040521196
239	ebi-a-GCST90016956	finn-b-DM_NEPHROPATHY	Diabetic nephropathy || id:finn-b-DM_NEPHROPATHY	|| id:ebi-a-GCST90016956	Weighted median	20	-0.0919129296634155	0.14700302936967	0.531810179732027	-0.380038867227969	0.196213007901138	0.912184570305008	0.683834829931599	1.21678606277741
240	ebi-a-GCST90016956	finn-b-DM_NEPHROPATHY	Diabetic nephropathy || id:finn-b-DM_NEPHROPATHY	|| id:ebi-a-GCST90016956	Weighted mode	20	-0.0835248570821741	0.173063714162347	0.634875834132193	-0.422729736840374	0.255680022676025	0.91986822114709	0.655255700659334	1.2913394624799
241	ebi-a-GCST90016957	finn-b-DM_NEPHROPATHY	Diabetic nephropathy || id:finn-b-DM_NEPHROPATHY	|| id:ebi-a-GCST90016957	Inverse variance weighted	12	0.329852577798993	0.118211855619375	0.0052650916704611	0.0981573407850176	0.561547814812969	1.39076308399518	1.10313633979222	1.75338431527702
242	ebi-a-GCST90016957	finn-b-DM_NEPHROPATHY	Diabetic nephropathy || id:finn-b-DM_NEPHROPATHY	|| id:ebi-a-GCST90016957	MR Egger	12	0.375897199510642	0.408208100483956	0.37880951063255	-0.424190677437911	1.1759850764592	1.45629741798857	0.654299109935726	3.24133433384696
243	ebi-a-GCST90016957	finn-b-DM_NEPHROPATHY	Diabetic nephropathy || id:finn-b-DM_NEPHROPATHY	|| id:ebi-a-GCST90016957	Simple mode	12	0.35240814589941	0.249196490582783	0.184983929229203	-0.136016975642844	0.840833267441664	1.42248898830093	0.872827815549695	2.3182979343561
244	ebi-a-GCST90016957	finn-b-DM_NEPHROPATHY	Diabetic nephropathy || id:finn-b-DM_NEPHROPATHY	|| id:ebi-a-GCST90016957	Weighted median	12	0.288054158303637	0.160715666088525	0.0730814667060307	-0.0269485472298716	0.603056863837145	1.33382954011251	0.973411324945003	1.82769729145823
245	ebi-a-GCST90016957	finn-b-DM_NEPHROPATHY	Diabetic nephropathy || id:finn-b-DM_NEPHROPATHY	|| id:ebi-a-GCST90016957	Weighted mode	12	0.310090624666967	0.23269756768487	0.209612101202849	-0.145996607995378	0.766177857329313	1.36354867967804	0.864160634416537	2.15152707471691
246	ebi-a-GCST90016958	finn-b-DM_NEPHROPATHY	Diabetic nephropathy || id:finn-b-DM_NEPHROPATHY	|| id:ebi-a-GCST90016958	Inverse variance weighted	13	-0.0701270352734759	0.0655804181281216	0.284921500206829	-0.198664654804594	0.0584105842576425	0.932275380525198	0.819824771539017	1.06015018734042
247	ebi-a-GCST90016958	finn-b-DM_NEPHROPATHY	Diabetic nephropathy || id:finn-b-DM_NEPHROPATHY	|| id:ebi-a-GCST90016958	MR Egger	13	0.225677512177152	0.317832270827656	0.492450240241617	-0.397273738645053	0.848628762999357	1.25317146756904	0.67215000701511	2.3364408401975
248	ebi-a-GCST90016958	finn-b-DM_NEPHROPATHY	Diabetic nephropathy || id:finn-b-DM_NEPHROPATHY	|| id:ebi-a-GCST90016958	Simple mode	13	-0.198870994108568	0.16840063525403	0.260504281309816	-0.528936239206466	0.131194250989331	0.819655626917469	0.589231437714971	1.14018924269016
249	ebi-a-GCST90016958	finn-b-DM_NEPHROPATHY	Diabetic nephropathy || id:finn-b-DM_NEPHROPATHY	|| id:ebi-a-GCST90016958	Weighted median	13	-0.12351273406136	0.0930190492154811	0.184236938275953	-0.305830070523702	0.0588046024009833	0.883810386676726	0.736511763881259	1.06056798805402
250	ebi-a-GCST90016958	finn-b-DM_NEPHROPATHY	Diabetic nephropathy || id:finn-b-DM_NEPHROPATHY	|| id:ebi-a-GCST90016958	Weighted mode	13	-0.20399384443446	0.187482766093496	0.297936117506268	-0.571460065977713	0.163472377108793	0.815467390834813	0.564700336745185	1.17759282621963
251	ebi-a-GCST90016959	finn-b-DM_NEPHROPATHY	Diabetic nephropathy || id:finn-b-DM_NEPHROPATHY	|| id:ebi-a-GCST90016959	Inverse variance weighted	8	5.80239784255613e-05	0.123550403828529	0.999625283014821	-0.242100767525492	0.242216815482343	1.00005802566185	0.784977073369079	1.27407040106055
252	ebi-a-GCST90016959	finn-b-DM_NEPHROPATHY	Diabetic nephropathy || id:finn-b-DM_NEPHROPATHY	|| id:ebi-a-GCST90016959	MR Egger	8	-0.325645064897125	0.303802743465102	0.324976096705074	-0.921098442088724	0.269808312294474	0.722061426901674	0.398081531330184	1.30971337071861
253	ebi-a-GCST90016959	finn-b-DM_NEPHROPATHY	Diabetic nephropathy || id:finn-b-DM_NEPHROPATHY	|| id:ebi-a-GCST90016959	Simple mode	8	0.131653767139217	0.276402959017477	0.648361052134416	-0.410096032535037	0.673403566813472	1.14071329845793	0.663586521180496	1.96090002998243
254	ebi-a-GCST90016959	finn-b-DM_NEPHROPATHY	Diabetic nephropathy || id:finn-b-DM_NEPHROPATHY	|| id:ebi-a-GCST90016959	Weighted median	8	-0.0438119376494097	0.162429283520913	0.787368514233782	-0.3621733333504	0.27454945805158	0.957133941407266	0.696161689345235	1.31593765617214
255	ebi-a-GCST90016959	finn-b-DM_NEPHROPATHY	Diabetic nephropathy || id:finn-b-DM_NEPHROPATHY	|| id:ebi-a-GCST90016959	Weighted mode	8	-0.165158141934587	0.190158134665524	0.413887597189767	-0.537868085879014	0.207551802009841	0.847759627139101	0.583991946856065	1.23066146592628
256	ebi-a-GCST90016960	finn-b-DM_NEPHROPATHY	Diabetic nephropathy || id:finn-b-DM_NEPHROPATHY	|| id:ebi-a-GCST90016960	Inverse variance weighted	12	-0.0135353264234765	0.103105515179015	0.895556617542758	-0.215622136174347	0.188551483327394	0.986555864211894	0.80603981762623	1.20749924746547
257	ebi-a-GCST90016960	finn-b-DM_NEPHROPATHY	Diabetic nephropathy || id:finn-b-DM_NEPHROPATHY	|| id:ebi-a-GCST90016960	MR Egger	12	0.323755502623685	0.502914949467027	0.534217329132798	-0.661957798331687	1.30946880357906	1.38230929480377	0.515840433704135	3.70420552879115
258	ebi-a-GCST90016960	finn-b-DM_NEPHROPATHY	Diabetic nephropathy || id:finn-b-DM_NEPHROPATHY	|| id:ebi-a-GCST90016960	Simple mode	12	0.155816980896045	0.213960048063541	0.481674615917557	-0.263544713308495	0.575178675100585	1.1686123051398	0.768323267395891	1.77744808425864
259	ebi-a-GCST90016960	finn-b-DM_NEPHROPATHY	Diabetic nephropathy || id:finn-b-DM_NEPHROPATHY	|| id:ebi-a-GCST90016960	Weighted median	12	-0.0438937631406138	0.135267691849243	0.745562895910195	-0.309018439165131	0.221230912883903	0.957055626656477	0.73416723247062	1.24761148687125
260	ebi-a-GCST90016960	finn-b-DM_NEPHROPATHY	Diabetic nephropathy || id:finn-b-DM_NEPHROPATHY	|| id:ebi-a-GCST90016960	Weighted mode	12	0.164592449978699	0.216713484108801	0.463523366798739	-0.26016597887455	0.589350878831949	1.17891255495427	0.770923618149392	1.80281778831102
261	ebi-a-GCST90016961	finn-b-DM_NEPHROPATHY	Diabetic nephropathy || id:finn-b-DM_NEPHROPATHY	|| id:ebi-a-GCST90016961	Inverse variance weighted	12	0.329683817391329	0.118165259237956	0.00527042611121359	0.0980799092849364	0.561287725497722	1.39052839805356	1.10305092559755	1.75292833805107
262	ebi-a-GCST90016961	finn-b-DM_NEPHROPATHY	Diabetic nephropathy || id:finn-b-DM_NEPHROPATHY	|| id:ebi-a-GCST90016961	MR Egger	12	0.375242857703769	0.408004748125002	0.379379214922759	-0.424446448621236	1.17493216402877	1.45534481340323	0.654131780478069	3.23792328871674
263	ebi-a-GCST90016961	finn-b-DM_NEPHROPATHY	Diabetic nephropathy || id:finn-b-DM_NEPHROPATHY	|| id:ebi-a-GCST90016961	Simple mode	12	0.35252494162298	0.247813053966351	0.182601893079576	-0.133188644151069	0.838238527397028	1.42265513863422	0.87529995631612	2.31229035129919
264	ebi-a-GCST90016961	finn-b-DM_NEPHROPATHY	Diabetic nephropathy || id:finn-b-DM_NEPHROPATHY	|| id:ebi-a-GCST90016961	Weighted median	12	0.288951189066315	0.15813366340594	0.0676608087070165	-0.0209907912093266	0.598893169341957	1.33502656304509	0.979227982033448	1.82010313914325
265	ebi-a-GCST90016961	finn-b-DM_NEPHROPATHY	Diabetic nephropathy || id:finn-b-DM_NEPHROPATHY	|| id:ebi-a-GCST90016961	Weighted mode	12	0.310242791798489	0.24268257304764	0.227427246763591	-0.165415051374886	0.785900634971863	1.36375618275649	0.847541857662499	2.19438238854176
266	ebi-a-GCST90016962	finn-b-DM_NEPHROPATHY	Diabetic nephropathy || id:finn-b-DM_NEPHROPATHY	|| id:ebi-a-GCST90016962	Inverse variance weighted	12	0.100076339794243	0.159542029697823	0.530480577293974	-0.212626038413491	0.412778718001976	1.10525528981656	0.808458413083968	1.51101062948627
267	ebi-a-GCST90016962	finn-b-DM_NEPHROPATHY	Diabetic nephropathy || id:finn-b-DM_NEPHROPATHY	|| id:ebi-a-GCST90016962	MR Egger	12	-0.350340772927458	0.758784376229103	0.654167703460287	-1.8375581503365	1.13687660448158	0.704447992007159	0.159205708255803	3.11701746677057
268	ebi-a-GCST90016962	finn-b-DM_NEPHROPATHY	Diabetic nephropathy || id:finn-b-DM_NEPHROPATHY	|| id:ebi-a-GCST90016962	Simple mode	12	0.0271750428923363	0.339752831011756	0.937686017907127	-0.638740505890706	0.693090591675378	1.02754765193538	0.527956964149333	1.99988682543311
269	ebi-a-GCST90016962	finn-b-DM_NEPHROPATHY	Diabetic nephropathy || id:finn-b-DM_NEPHROPATHY	|| id:ebi-a-GCST90016962	Weighted median	12	0.0480902981318659	0.203035536922786	0.812768073875115	-0.349859354236794	0.446039950500526	1.04926539775212	0.70478720808304	1.56211387251825
270	ebi-a-GCST90016962	finn-b-DM_NEPHROPATHY	Diabetic nephropathy || id:finn-b-DM_NEPHROPATHY	|| id:ebi-a-GCST90016962	Weighted mode	12	0.0110180393156446	0.306665458628431	0.971983057702958	-0.590046259596081	0.61208233822737	1.01107896145274	0.554301642371326	1.84426779238644
271	ebi-a-GCST90016963	finn-b-DM_NEPHROPATHY	Diabetic nephropathy || id:finn-b-DM_NEPHROPATHY	|| id:ebi-a-GCST90016963	Inverse variance weighted	9	-0.0440246100298928	0.0765432582147224	0.565183183957976	-0.194049396130749	0.106000176070963	0.956930407097336	0.823617219759882	1.1118220722661
272	ebi-a-GCST90016963	finn-b-DM_NEPHROPATHY	Diabetic nephropathy || id:finn-b-DM_NEPHROPATHY	|| id:ebi-a-GCST90016963	MR Egger	9	-0.033877675044598	0.535045644497502	0.951283917015506	-1.0825671382597	1.01481178817051	0.966689747685595	0.338724855022324	2.75884410141338
273	ebi-a-GCST90016963	finn-b-DM_NEPHROPATHY	Diabetic nephropathy || id:finn-b-DM_NEPHROPATHY	|| id:ebi-a-GCST90016963	Simple mode	9	0.119500383417811	0.168739273328521	0.498935221411564	-0.211228592306091	0.450229359141712	1.12693367615357	0.80958897991545	1.56867193348114
274	ebi-a-GCST90016963	finn-b-DM_NEPHROPATHY	Diabetic nephropathy || id:finn-b-DM_NEPHROPATHY	|| id:ebi-a-GCST90016963	Weighted median	9	0.0113870573310138	0.0986505899769514	0.908105749661704	-0.181968099023811	0.204742213685839	1.01145213665442	0.833627933536418	1.22720866658448
275	ebi-a-GCST90016963	finn-b-DM_NEPHROPATHY	Diabetic nephropathy || id:finn-b-DM_NEPHROPATHY	|| id:ebi-a-GCST90016963	Weighted mode	9	0.101731048600577	0.149064090013644	0.514216634340507	-0.190434567826164	0.393896665027319	1.10708567944114	0.826599842184172	1.48274732110409
276	ebi-a-GCST90016964	finn-b-DM_NEPHROPATHY	Diabetic nephropathy || id:finn-b-DM_NEPHROPATHY	|| id:ebi-a-GCST90016964	Inverse variance weighted	6	0.0541724356689963	0.123958087394841	0.662095250456224	-0.188785415624892	0.297130286962884	1.05566662104139	0.827964155804676	1.34599065305896
277	ebi-a-GCST90016964	finn-b-DM_NEPHROPATHY	Diabetic nephropathy || id:finn-b-DM_NEPHROPATHY	|| id:ebi-a-GCST90016964	MR Egger	6	-1.95642664288653	0.79640659918614	0.0699491468927207	-3.51738357729136	-0.395469708481693	0.141362658735781	0.029676981204596	0.673363680324537
278	ebi-a-GCST90016964	finn-b-DM_NEPHROPATHY	Diabetic nephropathy || id:finn-b-DM_NEPHROPATHY	|| id:ebi-a-GCST90016964	Simple mode	6	0.277420114534572	0.235334698306655	0.291501757786187	-0.183835894146473	0.738676123215616	1.31972068843119	0.832072340564771	2.09316259003532
279	ebi-a-GCST90016964	finn-b-DM_NEPHROPATHY	Diabetic nephropathy || id:finn-b-DM_NEPHROPATHY	|| id:ebi-a-GCST90016964	Weighted median	6	0.0370618695549822	0.121485607258278	0.760311238484119	-0.201049920671243	0.275173659781208	1.03775722442967	0.81787160183539	1.3167593231495
280	ebi-a-GCST90016964	finn-b-DM_NEPHROPATHY	Diabetic nephropathy || id:finn-b-DM_NEPHROPATHY	|| id:ebi-a-GCST90016964	Weighted mode	6	-0.1041962661998	0.230020400621896	0.669537523694995	-0.555036251418717	0.346643719019117	0.90104843471357	0.57405145063973	1.41431274286477
281	ebi-a-GCST90016965	finn-b-DM_NEPHROPATHY	Diabetic nephropathy || id:finn-b-DM_NEPHROPATHY	|| id:ebi-a-GCST90016965	Inverse variance weighted	11	0.0277051583051786	0.0828257921422821	0.738002920943848	-0.134633394293694	0.190043710904051	1.02809251519054	0.874036279647722	1.20930245620563
282	ebi-a-GCST90016965	finn-b-DM_NEPHROPATHY	Diabetic nephropathy || id:finn-b-DM_NEPHROPATHY	|| id:ebi-a-GCST90016965	MR Egger	11	-0.179559439917443	0.378423043889921	0.646449185993308	-0.921268605941688	0.562149726106801	0.835638279196602	0.398013798006064	1.75444001478567
283	ebi-a-GCST90016965	finn-b-DM_NEPHROPATHY	Diabetic nephropathy || id:finn-b-DM_NEPHROPATHY	|| id:ebi-a-GCST90016965	Simple mode	11	0.151184396427257	0.195863426551061	0.458034376489815	-0.232707919612821	0.535076712467336	1.16321113028383	0.792384979839752	1.70757922984585
284	ebi-a-GCST90016965	finn-b-DM_NEPHROPATHY	Diabetic nephropathy || id:finn-b-DM_NEPHROPATHY	|| id:ebi-a-GCST90016965	Weighted median	11	0.122220564576986	0.110691374399392	0.269525396632283	-0.0947345292458234	0.339175658399795	1.13000331299845	0.90961437843371	1.40378991104583
285	ebi-a-GCST90016965	finn-b-DM_NEPHROPATHY	Diabetic nephropathy || id:finn-b-DM_NEPHROPATHY	|| id:ebi-a-GCST90016965	Weighted mode	11	0.157169556154948	0.204045814114714	0.45895244275469	-0.24276023950989	0.557099351819787	1.17019401067774	0.784459573637839	1.74560177304717
286	ebi-a-GCST90016966	finn-b-DM_NEPHROPATHY	Diabetic nephropathy || id:finn-b-DM_NEPHROPATHY	|| id:ebi-a-GCST90016966	Inverse variance weighted	15	-0.0839906804193094	0.139937444283905	0.548371875751477	-0.358268071215764	0.190286710377145	0.919439824848834	0.698885698753613	1.20959635177208
287	ebi-a-GCST90016966	finn-b-DM_NEPHROPATHY	Diabetic nephropathy || id:finn-b-DM_NEPHROPATHY	|| id:ebi-a-GCST90016966	MR Egger	15	-0.24284919361824	0.433012879558592	0.584446847001885	-1.09155443755308	0.605856050316599	0.784389795839487	0.335694272148504	1.83282052410156
288	ebi-a-GCST90016966	finn-b-DM_NEPHROPATHY	Diabetic nephropathy || id:finn-b-DM_NEPHROPATHY	|| id:ebi-a-GCST90016966	Simple mode	15	-0.142947724210862	0.279939251380808	0.617560902824818	-0.691628656917245	0.405733208495521	0.866799380332764	0.500759838591773	1.50040220449422
289	ebi-a-GCST90016966	finn-b-DM_NEPHROPATHY	Diabetic nephropathy || id:finn-b-DM_NEPHROPATHY	|| id:ebi-a-GCST90016966	Weighted median	15	-0.125486853428511	0.176433624016258	0.476934813509217	-0.471296756500378	0.220323049643355	0.882067360512421	0.624192317796333	1.24647934025874
290	ebi-a-GCST90016966	finn-b-DM_NEPHROPATHY	Diabetic nephropathy || id:finn-b-DM_NEPHROPATHY	|| id:ebi-a-GCST90016966	Weighted mode	15	-0.126012729040297	0.26644666825668	0.643546325458804	-0.64824819882339	0.396222740742796	0.881603624743928	0.522961098663905	1.48620031804916
291	ebi-a-GCST90016967	finn-b-DM_NEPHROPATHY	Diabetic nephropathy || id:finn-b-DM_NEPHROPATHY	|| id:ebi-a-GCST90016967	Inverse variance weighted	16	-0.0161223563444953	0.1317384385063	0.902596837340545	-0.274329695816842	0.242084983127852	0.984006913200307	0.760081438275511	1.27390244843083
292	ebi-a-GCST90016967	finn-b-DM_NEPHROPATHY	Diabetic nephropathy || id:finn-b-DM_NEPHROPATHY	|| id:ebi-a-GCST90016967	MR Egger	16	0.120283091634731	0.394639436472251	0.765008242397336	-0.65321020385088	0.893776387120342	1.1278160816898	0.520372590469565	2.44434302923286
293	ebi-a-GCST90016967	finn-b-DM_NEPHROPATHY	Diabetic nephropathy || id:finn-b-DM_NEPHROPATHY	|| id:ebi-a-GCST90016967	Simple mode	16	0.124693881223132	0.243608104688	0.616199974952817	-0.352778003965348	0.602165766411613	1.13280162813588	0.702733180041778	1.82606936053741
294	ebi-a-GCST90016967	finn-b-DM_NEPHROPATHY	Diabetic nephropathy || id:finn-b-DM_NEPHROPATHY	|| id:ebi-a-GCST90016967	Weighted median	16	0.0900866674799477	0.18259474936913	0.621751578242012	-0.267799041283547	0.447972376243443	1.09426911714243	0.765061511434967	1.56513546013543
295	ebi-a-GCST90016967	finn-b-DM_NEPHROPATHY	Diabetic nephropathy || id:finn-b-DM_NEPHROPATHY	|| id:ebi-a-GCST90016967	Weighted mode	16	0.124693881223132	0.231401163819484	0.5978876346862	-0.328852399863055	0.57824016230932	1.13280162813588	0.719749243994284	1.78289805708709
296	ebi-a-GCST90016968	finn-b-DM_NEPHROPATHY	Diabetic nephropathy || id:finn-b-DM_NEPHROPATHY	|| id:ebi-a-GCST90016968	Inverse variance weighted	11	0.0360511463591386	0.151497862526276	0.811908458019059	-0.260884664192362	0.332986956910639	1.03670886901909	0.770369765710521	1.39512910155759
297	ebi-a-GCST90016968	finn-b-DM_NEPHROPATHY	Diabetic nephropathy || id:finn-b-DM_NEPHROPATHY	|| id:ebi-a-GCST90016968	MR Egger	11	-0.989239462357974	0.808933944901063	0.252425214469505	-2.57474999436406	0.596271069648109	0.371859396572947	0.0761728640636212	1.81533689876886
298	ebi-a-GCST90016968	finn-b-DM_NEPHROPATHY	Diabetic nephropathy || id:finn-b-DM_NEPHROPATHY	|| id:ebi-a-GCST90016968	Simple mode	11	-0.119187028773758	0.31746252213945	0.71517666003264	-0.741413572167079	0.503039514619564	0.887641770684326	0.476439957026237	1.65374020680683
299	ebi-a-GCST90016968	finn-b-DM_NEPHROPATHY	Diabetic nephropathy || id:finn-b-DM_NEPHROPATHY	|| id:ebi-a-GCST90016968	Weighted median	11	-4.92509540258312e-05	0.202482096959677	0.999805925679235	-0.396914160994992	0.39681565908694	0.999950750258782	0.672391740593513	1.48708177477091
300	ebi-a-GCST90016968	finn-b-DM_NEPHROPATHY	Diabetic nephropathy || id:finn-b-DM_NEPHROPATHY	|| id:ebi-a-GCST90016968	Weighted mode	11	-0.119187028773758	0.28863876090343	0.68837373811139	-0.684919000144481	0.446544942596966	0.887641770684326	0.504131062464297	1.56290292689395
301	ebi-a-GCST90016969	finn-b-DM_NEPHROPATHY	Diabetic nephropathy || id:finn-b-DM_NEPHROPATHY	|| id:ebi-a-GCST90016969	Inverse variance weighted	15	0.0766253644930295	0.118232128637894	0.516925077189309	-0.155109607637243	0.308360336623302	1.0796375300652	0.856321312983738	1.36119138768584
302	ebi-a-GCST90016969	finn-b-DM_NEPHROPATHY	Diabetic nephropathy || id:finn-b-DM_NEPHROPATHY	|| id:ebi-a-GCST90016969	MR Egger	15	0.553109043142626	0.511464320691431	0.299162361073643	-0.449361025412578	1.55557911169783	1.7386501619064	0.638035710002742	4.73782946331351
303	ebi-a-GCST90016969	finn-b-DM_NEPHROPATHY	Diabetic nephropathy || id:finn-b-DM_NEPHROPATHY	|| id:ebi-a-GCST90016969	Simple mode	15	-0.0756482933369331	0.260925843981005	0.77612518552292	-0.587062947539703	0.435766360865837	0.927142231323848	0.555957766282785	1.54614751198014
304	ebi-a-GCST90016969	finn-b-DM_NEPHROPATHY	Diabetic nephropathy || id:finn-b-DM_NEPHROPATHY	|| id:ebi-a-GCST90016969	Weighted median	15	-0.040962373374606	0.164414080137486	0.803251315655233	-0.363213970444078	0.281289223694866	0.959865245758368	0.695437614483028	1.32483672270111
305	ebi-a-GCST90016969	finn-b-DM_NEPHROPATHY	Diabetic nephropathy || id:finn-b-DM_NEPHROPATHY	|| id:ebi-a-GCST90016969	Weighted mode	15	-0.0756482933369331	0.241759424477888	0.758963773613352	-0.549496765313593	0.398200178639727	0.927142231323848	0.577240224604513	1.48914209451204
306	ebi-a-GCST90016970	finn-b-DM_NEPHROPATHY	Diabetic nephropathy || id:finn-b-DM_NEPHROPATHY	|| id:ebi-a-GCST90016970	Inverse variance weighted	14	0.109974418251499	0.106761634167865	0.302966323531908	-0.0992783847175159	0.319227221220515	1.11624951447927	0.905490598189024	1.37606396031856
307	ebi-a-GCST90016970	finn-b-DM_NEPHROPATHY	Diabetic nephropathy || id:finn-b-DM_NEPHROPATHY	|| id:ebi-a-GCST90016970	MR Egger	14	-0.369857603415034	0.271871505807693	0.198705800661135	-0.902725754798113	0.163010547968044	0.690832695850425	0.405462959521718	1.17704910509934
308	ebi-a-GCST90016970	finn-b-DM_NEPHROPATHY	Diabetic nephropathy || id:finn-b-DM_NEPHROPATHY	|| id:ebi-a-GCST90016970	Simple mode	14	0.0208714407891132	0.240144584625	0.932065925153678	-0.449811945075887	0.491554826654114	1.02109077257518	0.637748072010895	1.63485616279583
309	ebi-a-GCST90016970	finn-b-DM_NEPHROPATHY	Diabetic nephropathy || id:finn-b-DM_NEPHROPATHY	|| id:ebi-a-GCST90016970	Weighted median	14	-0.0518189524240792	0.145417268254165	0.721580997939866	-0.336836798202243	0.233198893354084	0.94950075609258	0.714025360616763	1.26263258358447
310	ebi-a-GCST90016970	finn-b-DM_NEPHROPATHY	Diabetic nephropathy || id:finn-b-DM_NEPHROPATHY	|| id:ebi-a-GCST90016970	Weighted mode	14	-0.0512800772118771	0.17013289416392	0.767867654939925	-0.38474054977316	0.282180395349406	0.95001255639987	0.680627202180555	1.32601790587558
311	ebi-a-GCST90016971	finn-b-DM_NEPHROPATHY	Diabetic nephropathy || id:finn-b-DM_NEPHROPATHY	|| id:ebi-a-GCST90016971	Inverse variance weighted	15	0.121752758030141	0.115558631310573	0.292065359580467	-0.104742159338582	0.348247675398864	1.12947481367803	0.900556692786833	1.41658305906899
312	ebi-a-GCST90016971	finn-b-DM_NEPHROPATHY	Diabetic nephropathy || id:finn-b-DM_NEPHROPATHY	|| id:ebi-a-GCST90016971	MR Egger	15	-0.318279186443341	0.482437183453116	0.520943087183478	-1.26385606601145	0.627297693124766	0.72739967993382	0.28256234400177	1.87254354870622
313	ebi-a-GCST90016971	finn-b-DM_NEPHROPATHY	Diabetic nephropathy || id:finn-b-DM_NEPHROPATHY	|| id:ebi-a-GCST90016971	Simple mode	15	0.00464223165808697	0.246621482653176	0.985247698317783	-0.478735874342138	0.488020337658312	1.00465302350843	0.619566106388943	1.62908798147039
314	ebi-a-GCST90016971	finn-b-DM_NEPHROPATHY	Diabetic nephropathy || id:finn-b-DM_NEPHROPATHY	|| id:ebi-a-GCST90016971	Weighted median	15	0.0542436037707033	0.155234175575266	0.726765905994963	-0.250015380356818	0.358502587898225	1.05574175350433	0.778788804929585	1.43118473588379
315	ebi-a-GCST90016971	finn-b-DM_NEPHROPATHY	Diabetic nephropathy || id:finn-b-DM_NEPHROPATHY	|| id:ebi-a-GCST90016971	Weighted mode	15	0.0138197702998033	0.236573044962675	0.954242492544083	-0.449863397827039	0.477502938426646	1.01391570474663	0.637715258962216	1.6120439990801
316	ebi-a-GCST90016972	finn-b-DM_NEPHROPATHY	Diabetic nephropathy || id:finn-b-DM_NEPHROPATHY	|| id:ebi-a-GCST90016972	Inverse variance weighted	2	-0.442886517129865	0.40291903431262	0.271683095816205	-1.2326078243826	0.34683479012287	0.642180079391391	0.291531323010601	1.41458300298022
317	ebi-a-GCST90016973	finn-b-DM_NEPHROPATHY	Diabetic nephropathy || id:finn-b-DM_NEPHROPATHY	|| id:ebi-a-GCST90016973	Inverse variance weighted	9	0.048798876456943	0.156583960011405	0.755309029076208	-0.25810568516541	0.355703438079296	1.05000914794174	0.772513584566571	1.42718423699942
318	ebi-a-GCST90016973	finn-b-DM_NEPHROPATHY	Diabetic nephropathy || id:finn-b-DM_NEPHROPATHY	|| id:ebi-a-GCST90016973	MR Egger	9	-0.0139941248267999	0.337214340031404	0.968056804793329	-0.674934231288352	0.646945981634752	0.986103337773746	0.509189908270568	1.90969965620728
319	ebi-a-GCST90016973	finn-b-DM_NEPHROPATHY	Diabetic nephropathy || id:finn-b-DM_NEPHROPATHY	|| id:ebi-a-GCST90016973	Simple mode	9	0.00904345728234301	0.282947493893486	0.975285687546964	-0.545533630748889	0.563620545313575	1.00908447288988	0.57953244447847	1.75702237748534
320	ebi-a-GCST90016973	finn-b-DM_NEPHROPATHY	Diabetic nephropathy || id:finn-b-DM_NEPHROPATHY	|| id:ebi-a-GCST90016973	Weighted median	9	-0.0166521295909001	0.206384656405621	0.935692529425042	-0.421166056145917	0.387861796964116	0.983485750724573	0.656281112848074	1.47382608297336
321	ebi-a-GCST90016973	finn-b-DM_NEPHROPATHY	Diabetic nephropathy || id:finn-b-DM_NEPHROPATHY	|| id:ebi-a-GCST90016973	Weighted mode	9	-0.0249477785744707	0.237982740819868	0.91909120649193	-0.491393950581413	0.441498393432471	0.975360845432168	0.611773018186221	1.55503552873686
322	ebi-a-GCST90016974	finn-b-DM_NEPHROPATHY	Diabetic nephropathy || id:finn-b-DM_NEPHROPATHY	|| id:ebi-a-GCST90016974	Inverse variance weighted	16	0.232421098486005	0.108219077840289	0.0317383409437299	0.0203117059190381	0.444530491052973	1.26165089626586	1.02051939238988	1.55975770369324
323	ebi-a-GCST90016974	finn-b-DM_NEPHROPATHY	Diabetic nephropathy || id:finn-b-DM_NEPHROPATHY	|| id:ebi-a-GCST90016974	MR Egger	16	-0.0834058329628184	0.430804453509214	0.849266149546121	-0.927782561840879	0.760970895915242	0.919977714168061	0.395429579558791	2.14035327228235
324	ebi-a-GCST90016974	finn-b-DM_NEPHROPATHY	Diabetic nephropathy || id:finn-b-DM_NEPHROPATHY	|| id:ebi-a-GCST90016974	Simple mode	16	0.345073724348242	0.26648283644605	0.214925865246798	-0.177232635086016	0.8673800837825	1.41209402154159	0.837584910218938	2.3806655317516
325	ebi-a-GCST90016974	finn-b-DM_NEPHROPATHY	Diabetic nephropathy || id:finn-b-DM_NEPHROPATHY	|| id:ebi-a-GCST90016974	Weighted median	16	0.222462368396962	0.15380437961259	0.148065563620533	-0.0789942156437143	0.523918952437637	1.24914881129396	0.924045269436691	1.68863236939498
326	ebi-a-GCST90016974	finn-b-DM_NEPHROPATHY	Diabetic nephropathy || id:finn-b-DM_NEPHROPATHY	|| id:ebi-a-GCST90016974	Weighted mode	16	0.318645062035747	0.26689705973986	0.251061803474566	-0.204473175054379	0.841763299125872	1.37526310518044	0.815076606009889	2.32045502781563
327	ebi-a-GCST90016975	finn-b-DM_NEPHROPATHY	Diabetic nephropathy || id:finn-b-DM_NEPHROPATHY	|| id:ebi-a-GCST90016975	Inverse variance weighted	16	0.0604630297867355	0.0597937256325785	0.311923801509059	-0.0567326724531182	0.177658732026589	1.06232832233969	0.944846619137137	1.1944176351879
328	ebi-a-GCST90016975	finn-b-DM_NEPHROPATHY	Diabetic nephropathy || id:finn-b-DM_NEPHROPATHY	|| id:ebi-a-GCST90016975	MR Egger	16	-0.163260073662569	0.258432339050465	0.537741329426083	-0.66978745820148	0.343267310876342	0.849370260852498	0.511817348806768	1.40954549841375
329	ebi-a-GCST90016975	finn-b-DM_NEPHROPATHY	Diabetic nephropathy || id:finn-b-DM_NEPHROPATHY	|| id:ebi-a-GCST90016975	Simple mode	16	0.0477157596169243	0.149848152215591	0.754551273470062	-0.245986618725634	0.341418137959482	1.04887248103408	0.781932688111307	1.4069414134967
330	ebi-a-GCST90016975	finn-b-DM_NEPHROPATHY	Diabetic nephropathy || id:finn-b-DM_NEPHROPATHY	|| id:ebi-a-GCST90016975	Weighted median	16	0.0464660480921678	0.0837260575468526	0.578910295609489	-0.117637024699663	0.210569120883999	1.0475625117189	0.889018685881634	1.23438037173599
331	ebi-a-GCST90016975	finn-b-DM_NEPHROPATHY	Diabetic nephropathy || id:finn-b-DM_NEPHROPATHY	|| id:ebi-a-GCST90016975	Weighted mode	16	0.0389636527465355	0.153825326190771	0.803476660752654	-0.262533986587376	0.340461292080447	1.03973269153567	0.769100224832384	1.40559583126322
332	ebi-a-GCST90016976	finn-b-DM_NEPHROPATHY	Diabetic nephropathy || id:finn-b-DM_NEPHROPATHY	|| id:ebi-a-GCST90016976	Inverse variance weighted	11	-0.0574027831517103	0.10349634721409	0.579143771565646	-0.260255623691328	0.145450057387907	0.944213679402654	0.770854511940446	1.15655997151376
333	ebi-a-GCST90016976	finn-b-DM_NEPHROPATHY	Diabetic nephropathy || id:finn-b-DM_NEPHROPATHY	|| id:ebi-a-GCST90016976	MR Egger	11	0.159848594680992	0.562098429357883	0.782555106472155	-0.941864326860459	1.26156151622244	1.17333320865388	0.38990025582639	3.53093079052252
334	ebi-a-GCST90016976	finn-b-DM_NEPHROPATHY	Diabetic nephropathy || id:finn-b-DM_NEPHROPATHY	|| id:ebi-a-GCST90016976	Simple mode	11	-0.0367395691333612	0.246747517033336	0.884596040523996	-0.5203647025187	0.446885564251977	0.963927139043278	0.594303764362098	1.56343537615226
335	ebi-a-GCST90016976	finn-b-DM_NEPHROPATHY	Diabetic nephropathy || id:finn-b-DM_NEPHROPATHY	|| id:ebi-a-GCST90016976	Weighted median	11	-0.0360111454196502	0.132326809635501	0.785515957877172	-0.295371692305233	0.223349401465933	0.964629542222154	0.744254902227918	1.2502573391754
336	ebi-a-GCST90016976	finn-b-DM_NEPHROPATHY	Diabetic nephropathy || id:finn-b-DM_NEPHROPATHY	|| id:ebi-a-GCST90016976	Weighted mode	11	-0.0367395691333612	0.23838257556604	0.880580971423198	-0.5039694172428	0.430490278976078	0.963927139043278	0.604127858468959	1.53801139338106
337	ebi-a-GCST90016977	finn-b-DM_NEPHROPATHY	Diabetic nephropathy || id:finn-b-DM_NEPHROPATHY	|| id:ebi-a-GCST90016977	Inverse variance weighted	4	0.245372626090879	0.113460990455954	0.0305706772495047	0.0229890847972085	0.46775616738455	1.27809747695046	1.02325537044639	1.59640809886442
338	ebi-a-GCST90016977	finn-b-DM_NEPHROPATHY	Diabetic nephropathy || id:finn-b-DM_NEPHROPATHY	|| id:ebi-a-GCST90016977	MR Egger	4	-0.177027777436892	1.4207298816976	0.912232101728839	-2.96165834556419	2.60760279069041	0.837756513471106	0.051733054715781	13.5664901235606
339	ebi-a-GCST90016977	finn-b-DM_NEPHROPATHY	Diabetic nephropathy || id:finn-b-DM_NEPHROPATHY	|| id:ebi-a-GCST90016977	Simple mode	4	0.200679455671333	0.173198674673864	0.330447129410632	-0.138789946689441	0.540148858032107	1.22223292919145	0.870410841936187	1.71626232260264
340	ebi-a-GCST90016977	finn-b-DM_NEPHROPATHY	Diabetic nephropathy || id:finn-b-DM_NEPHROPATHY	|| id:ebi-a-GCST90016977	Weighted median	4	0.239946565058155	0.133139490463956	0.0715109025493035	-0.0210068362511987	0.500899966367508	1.27118122301185	0.979212270405521	1.65020573227571
341	ebi-a-GCST90016977	finn-b-DM_NEPHROPATHY	Diabetic nephropathy || id:finn-b-DM_NEPHROPATHY	|| id:ebi-a-GCST90016977	Weighted mode	4	0.200679455671333	0.173527409054494	0.331218130402884	-0.139434266075474	0.540793177418141	1.22223292919145	0.869850199992546	1.71736850001612
342	ebi-a-GCST90016978	finn-b-DM_NEPHROPATHY	Diabetic nephropathy || id:finn-b-DM_NEPHROPATHY	|| id:ebi-a-GCST90016978	Inverse variance weighted	9	0.0603365697342544	0.20154121706685	0.764653299579958	-0.334684215716771	0.45535735518528	1.06219398873839	0.715564014547834	1.57673673741813
343	ebi-a-GCST90016978	finn-b-DM_NEPHROPATHY	Diabetic nephropathy || id:finn-b-DM_NEPHROPATHY	|| id:ebi-a-GCST90016978	MR Egger	9	-0.626838709257989	0.736734522059791	0.423007949363842	-2.07083837249518	0.817160953979201	0.534278142640381	0.126080035349986	2.26406292567149
344	ebi-a-GCST90016978	finn-b-DM_NEPHROPATHY	Diabetic nephropathy || id:finn-b-DM_NEPHROPATHY	|| id:ebi-a-GCST90016978	Simple mode	9	0.0162162042559388	0.413063266646091	0.96964639916548	-0.793387798370401	0.825820206882278	1.01634840050327	0.452309862114584	2.28375314740293
345	ebi-a-GCST90016978	finn-b-DM_NEPHROPATHY	Diabetic nephropathy || id:finn-b-DM_NEPHROPATHY	|| id:ebi-a-GCST90016978	Weighted median	9	-0.105709002079032	0.249894956277271	0.672285230464388	-0.595503116382483	0.384085112224418	0.899686416863821	0.551285135500711	1.46827040412414
346	ebi-a-GCST90016978	finn-b-DM_NEPHROPATHY	Diabetic nephropathy || id:finn-b-DM_NEPHROPATHY	|| id:ebi-a-GCST90016978	Weighted mode	9	-0.0223147518574984	0.361613921706053	0.952308603812842	-0.731078038401363	0.686448534686366	0.977932380571574	0.481389753621636	1.98664748008339
347	ebi-a-GCST90016979	finn-b-DM_NEPHROPATHY	Diabetic nephropathy || id:finn-b-DM_NEPHROPATHY	|| id:ebi-a-GCST90016979	Inverse variance weighted	10	-0.00679026602133737	0.0764236386257568	0.929200852970195	-0.156580597727821	0.143000065685146	0.993232735742837	0.855062598822985	1.15372987744892
348	ebi-a-GCST90016979	finn-b-DM_NEPHROPATHY	Diabetic nephropathy || id:finn-b-DM_NEPHROPATHY	|| id:ebi-a-GCST90016979	MR Egger	10	0.0476632084328116	0.401820746359688	0.908502326236035	-0.739905454432178	0.835231871297801	1.04881736299149	0.477159026659589	2.30534853047472
349	ebi-a-GCST90016979	finn-b-DM_NEPHROPATHY	Diabetic nephropathy || id:finn-b-DM_NEPHROPATHY	|| id:ebi-a-GCST90016979	Simple mode	10	-0.139718058294031	0.180318273585728	0.458306138568962	-0.493141874522057	0.213705757933996	0.869603378299173	0.610704619493337	1.23825825351823
350	ebi-a-GCST90016979	finn-b-DM_NEPHROPATHY	Diabetic nephropathy || id:finn-b-DM_NEPHROPATHY	|| id:ebi-a-GCST90016979	Weighted median	10	-0.0135904549055727	0.102416571831062	0.894432374020689	-0.214326935694454	0.187146025883309	0.986501478383714	0.807084477160558	1.20580335069392
351	ebi-a-GCST90016979	finn-b-DM_NEPHROPATHY	Diabetic nephropathy || id:finn-b-DM_NEPHROPATHY	|| id:ebi-a-GCST90016979	Weighted mode	10	-0.0593734760511953	0.159151881163181	0.717737471802156	-0.371311163131031	0.25256421102864	0.942354756493761	0.689829258727808	1.28732215378069
352	ebi-a-GCST90016980	finn-b-DM_NEPHROPATHY	Diabetic nephropathy || id:finn-b-DM_NEPHROPATHY	|| id:ebi-a-GCST90016980	Inverse variance weighted	8	-0.0885654850513674	0.142741062502972	0.534953295976448	-0.368337967557193	0.191206997454458	0.915243174027275	0.691883308058619	1.21071004004125
353	ebi-a-GCST90016980	finn-b-DM_NEPHROPATHY	Diabetic nephropathy || id:finn-b-DM_NEPHROPATHY	|| id:ebi-a-GCST90016980	MR Egger	8	0.23742404235413	0.389745907354352	0.564745294463844	-0.526477936060401	1.00132602076866	1.2679786804572	0.590681729109642	2.72188871749503
354	ebi-a-GCST90016980	finn-b-DM_NEPHROPATHY	Diabetic nephropathy || id:finn-b-DM_NEPHROPATHY	|| id:ebi-a-GCST90016980	Simple mode	8	-0.226634440859969	0.263020761223138	0.417411494461846	-0.742155132857319	0.288886251137381	0.797212157220126	0.476086778850558	1.33493987199981
355	ebi-a-GCST90016980	finn-b-DM_NEPHROPATHY	Diabetic nephropathy || id:finn-b-DM_NEPHROPATHY	|| id:ebi-a-GCST90016980	Weighted median	8	-0.141473388613568	0.182921618768292	0.439279840139328	-0.49999976139942	0.217052984172285	0.86807827604398	0.606530804431218	1.24240992845557
356	ebi-a-GCST90016980	finn-b-DM_NEPHROPATHY	Diabetic nephropathy || id:finn-b-DM_NEPHROPATHY	|| id:ebi-a-GCST90016980	Weighted mode	8	-0.224850500240641	0.240301973094232	0.380575999716929	-0.695842367505336	0.246141367024055	0.798635605665861	0.498654220905077	1.27908038054829
357	ebi-a-GCST90016981	finn-b-DM_NEPHROPATHY	Diabetic nephropathy || id:finn-b-DM_NEPHROPATHY	|| id:ebi-a-GCST90016981	Inverse variance weighted	11	0.276621670880843	0.151892328229776	0.0685810997991582	-0.0210872924495177	0.574330634211203	1.31866738637995	0.97913348987813	1.77594137457044
358	ebi-a-GCST90016981	finn-b-DM_NEPHROPATHY	Diabetic nephropathy || id:finn-b-DM_NEPHROPATHY	|| id:ebi-a-GCST90016981	MR Egger	11	-0.289740233997914	0.604709038747984	0.643266427625998	-1.47496994994396	0.895489481948135	0.748457966262013	0.228785601962085	2.44853400938186
359	ebi-a-GCST90016981	finn-b-DM_NEPHROPATHY	Diabetic nephropathy || id:finn-b-DM_NEPHROPATHY	|| id:ebi-a-GCST90016981	Simple mode	11	0.723003120308153	0.396098152893901	0.0979232198574931	-0.0533492593638918	1.4993554999802	2.06061219421215	0.948048839718372	4.47880155224617
360	ebi-a-GCST90016981	finn-b-DM_NEPHROPATHY	Diabetic nephropathy || id:finn-b-DM_NEPHROPATHY	|| id:ebi-a-GCST90016981	Weighted median	11	0.162307977956269	0.205542577729768	0.429728557246445	-0.240555474394076	0.565171430306615	1.17622243612612	0.786191030767319	1.75974943124979
361	ebi-a-GCST90016981	finn-b-DM_NEPHROPATHY	Diabetic nephropathy || id:finn-b-DM_NEPHROPATHY	|| id:ebi-a-GCST90016981	Weighted mode	11	-0.12846584749558	0.359891808579418	0.728541721328796	-0.833853792311238	0.576922097320079	0.879443597106871	0.434372076818918	1.78054962960867
362	ebi-a-GCST90016982	finn-b-DM_NEPHROPATHY	Diabetic nephropathy || id:finn-b-DM_NEPHROPATHY	|| id:ebi-a-GCST90016982	Inverse variance weighted	13	-0.106864610591293	0.0864154384493622	0.216221524554806	-0.276238869952043	0.0625096487694569	0.89864733208537	0.758631694799636	1.06450473002903
363	ebi-a-GCST90016982	finn-b-DM_NEPHROPATHY	Diabetic nephropathy || id:finn-b-DM_NEPHROPATHY	|| id:ebi-a-GCST90016982	MR Egger	13	0.0479876292382839	0.272063125175882	0.86319757589278	-0.485256096106445	0.581231354583013	1.04915767636457	0.615539539298038	1.78823903193934
364	ebi-a-GCST90016982	finn-b-DM_NEPHROPATHY	Diabetic nephropathy || id:finn-b-DM_NEPHROPATHY	|| id:ebi-a-GCST90016982	Simple mode	13	-0.237456113846901	0.199215933785998	0.256319016368261	-0.627919344067456	0.153007116373654	0.788631500224395	0.533701094926584	1.16533327186022
365	ebi-a-GCST90016982	finn-b-DM_NEPHROPATHY	Diabetic nephropathy || id:finn-b-DM_NEPHROPATHY	|| id:ebi-a-GCST90016982	Weighted median	13	-0.199375667129891	0.11851100720262	0.0925031589812827	-0.431657241247027	0.0329059069872446	0.819242073199268	0.649431937021591	1.03345329393236
366	ebi-a-GCST90016982	finn-b-DM_NEPHROPATHY	Diabetic nephropathy || id:finn-b-DM_NEPHROPATHY	|| id:ebi-a-GCST90016982	Weighted mode	13	-0.237456113846901	0.204908358963881	0.269062695295208	-0.639076497416107	0.164164269722305	0.788631500224395	0.527779604880876	1.17840787592874
367	ebi-a-GCST90016983	finn-b-DM_NEPHROPATHY	Diabetic nephropathy || id:finn-b-DM_NEPHROPATHY	|| id:ebi-a-GCST90016983	Inverse variance weighted	13	0.185650775091133	0.13494966687491	0.168913342231516	-0.0788505719836908	0.450152122165957	1.20400171955945	0.924178012214821	1.56855077868392
368	ebi-a-GCST90016983	finn-b-DM_NEPHROPATHY	Diabetic nephropathy || id:finn-b-DM_NEPHROPATHY	|| id:ebi-a-GCST90016983	MR Egger	13	0.744093849762846	0.328963442044997	0.0449392489057583	0.099325503354652	1.38886219617104	2.10453354712193	1.10442573533875	4.01028453905337
369	ebi-a-GCST90016983	finn-b-DM_NEPHROPATHY	Diabetic nephropathy || id:finn-b-DM_NEPHROPATHY	|| id:ebi-a-GCST90016983	Simple mode	13	0.421817854317545	0.269475990504449	0.143483312196609	-0.106355087071175	0.949990795706266	1.52473077626091	0.899105330707986	2.58568585979416
370	ebi-a-GCST90016983	finn-b-DM_NEPHROPATHY	Diabetic nephropathy || id:finn-b-DM_NEPHROPATHY	|| id:ebi-a-GCST90016983	Weighted median	13	0.314746223586853	0.177471151652475	0.0761448320386152	-0.0330972336519968	0.662589680825704	1.36991161558429	0.967444486855027	1.93980932240712
371	ebi-a-GCST90016983	finn-b-DM_NEPHROPATHY	Diabetic nephropathy || id:finn-b-DM_NEPHROPATHY	|| id:ebi-a-GCST90016983	Weighted mode	13	0.41497979002888	0.242136544709369	0.112249651042432	-0.0596078376014841	0.889567417659244	1.51434013561238	0.942133930649662	2.43407648501226
372	ebi-a-GCST90016984	finn-b-DM_NEPHROPATHY	Diabetic nephropathy || id:finn-b-DM_NEPHROPATHY	|| id:ebi-a-GCST90016984	Inverse variance weighted	9	-0.148563214621491	0.137383676515313	0.279530527218526	-0.417835220591505	0.120708791348524	0.861945517888598	0.658470721901902	1.12829629487904
373	ebi-a-GCST90016984	finn-b-DM_NEPHROPATHY	Diabetic nephropathy || id:finn-b-DM_NEPHROPATHY	|| id:ebi-a-GCST90016984	MR Egger	9	1.08339978924366	0.72113586620775	0.176705493461874	-0.330026508523532	2.49682608701085	2.95470787836948	0.718904676077813	12.1438890815529
374	ebi-a-GCST90016984	finn-b-DM_NEPHROPATHY	Diabetic nephropathy || id:finn-b-DM_NEPHROPATHY	|| id:ebi-a-GCST90016984	Simple mode	9	-0.303325536602027	0.302479332156024	0.345321795778344	-0.896185027627833	0.28953395442378	0.738358694462323	0.408123674136101	1.3358047970192
375	ebi-a-GCST90016984	finn-b-DM_NEPHROPATHY	Diabetic nephropathy || id:finn-b-DM_NEPHROPATHY	|| id:ebi-a-GCST90016984	Weighted median	9	-0.17126760608961	0.182567376628775	0.348189784819716	-0.529099664282008	0.186564452102789	0.842596059461912	0.589135150390847	1.20510229095944
376	ebi-a-GCST90016984	finn-b-DM_NEPHROPATHY	Diabetic nephropathy || id:finn-b-DM_NEPHROPATHY	|| id:ebi-a-GCST90016984	Weighted mode	9	-0.260571860988602	0.309671609007829	0.424534664261164	-0.867528214643947	0.346384492666742	0.770610777533985	0.419988388446039	1.41394616324692
377	ebi-a-GCST90016985	finn-b-DM_NEPHROPATHY	Diabetic nephropathy || id:finn-b-DM_NEPHROPATHY	|| id:ebi-a-GCST90016985	Inverse variance weighted	8	0.206925943308784	0.180111161273533	0.250605849505324	-0.146091932787341	0.559943819404909	1.229891486714	0.864078262409948	1.75057414923596
378	ebi-a-GCST90016985	finn-b-DM_NEPHROPATHY	Diabetic nephropathy || id:finn-b-DM_NEPHROPATHY	|| id:ebi-a-GCST90016985	MR Egger	8	-0.850331577066167	1.01211995307951	0.433021292775367	-2.83408668510201	1.13342353096967	0.427273234452673	0.0587721788356179	3.10627273816519
379	ebi-a-GCST90016985	finn-b-DM_NEPHROPATHY	Diabetic nephropathy || id:finn-b-DM_NEPHROPATHY	|| id:ebi-a-GCST90016985	Simple mode	8	0.235403724593163	0.33513175322479	0.505096454190634	-0.421454511727426	0.892261960913752	1.26541954661079	0.656091832198876	2.44064405371119
380	ebi-a-GCST90016985	finn-b-DM_NEPHROPATHY	Diabetic nephropathy || id:finn-b-DM_NEPHROPATHY	|| id:ebi-a-GCST90016985	Weighted median	8	0.241100270570434	0.227012117408325	0.288208885180317	-0.203843479549882	0.686044020690751	1.27264863811563	0.815590017714071	1.98584401589055
381	ebi-a-GCST90016985	finn-b-DM_NEPHROPATHY	Diabetic nephropathy || id:finn-b-DM_NEPHROPATHY	|| id:ebi-a-GCST90016985	Weighted mode	8	0.249091522009877	0.331549272927775	0.476967976560251	-0.400745052928561	0.898928096948315	1.2828594375713	0.669820808124695	2.45696806758409
382	ebi-a-GCST90016986	finn-b-DM_NEPHROPATHY	Diabetic nephropathy || id:finn-b-DM_NEPHROPATHY	|| id:ebi-a-GCST90016986	Inverse variance weighted	10	0.0620934278086356	0.115413408557588	0.590570983034125	-0.164116852964238	0.288303708581509	1.06406175304205	0.848642849653474	1.33416243918068
383	ebi-a-GCST90016986	finn-b-DM_NEPHROPATHY	Diabetic nephropathy || id:finn-b-DM_NEPHROPATHY	|| id:ebi-a-GCST90016986	MR Egger	10	-0.0549570689907784	0.437498791261738	0.903134946746937	-0.912454699863785	0.802540561882229	0.946525782388331	0.40153735959926	2.23120224135551
384	ebi-a-GCST90016986	finn-b-DM_NEPHROPATHY	Diabetic nephropathy || id:finn-b-DM_NEPHROPATHY	|| id:ebi-a-GCST90016986	Simple mode	10	0.200915743219589	0.198260268209663	0.337339562555966	-0.187674382471351	0.589505868910529	1.22252176173611	0.828884562638293	1.80309722883639
385	ebi-a-GCST90016986	finn-b-DM_NEPHROPATHY	Diabetic nephropathy || id:finn-b-DM_NEPHROPATHY	|| id:ebi-a-GCST90016986	Weighted median	10	0.147366414105029	0.153617242221613	0.337403066413306	-0.153723380649332	0.44845620885939	1.15877847802992	0.857509191842764	1.56589290694338
386	ebi-a-GCST90016986	finn-b-DM_NEPHROPATHY	Diabetic nephropathy || id:finn-b-DM_NEPHROPATHY	|| id:ebi-a-GCST90016986	Weighted mode	10	0.186890085493549	0.206046959994481	0.388032549908274	-0.216961956095633	0.590742127082731	1.20549477640437	0.804960592566286	1.80532770095643
387	ebi-a-GCST90016987	finn-b-DM_NEPHROPATHY	Diabetic nephropathy || id:finn-b-DM_NEPHROPATHY	|| id:ebi-a-GCST90016987	Inverse variance weighted	9	0.114933168864676	0.162369489729405	0.479038697240097	-0.203311031004958	0.43317736873431	1.12179846400173	0.816024393063256	1.54214972558925
388	ebi-a-GCST90016987	finn-b-DM_NEPHROPATHY	Diabetic nephropathy || id:finn-b-DM_NEPHROPATHY	|| id:ebi-a-GCST90016987	MR Egger	9	-0.795188940198759	0.369869228667575	0.0686218182367869	-1.52013262838721	-0.0702452520103106	0.451495921134166	0.218682881470903	0.93216517648599
389	ebi-a-GCST90016987	finn-b-DM_NEPHROPATHY	Diabetic nephropathy || id:finn-b-DM_NEPHROPATHY	|| id:ebi-a-GCST90016987	Simple mode	9	0.2666381485422	0.288075194443214	0.381734430443491	-0.297989232566499	0.8312655296509	1.30556793918506	0.742309332471119	2.29622284035375
390	ebi-a-GCST90016987	finn-b-DM_NEPHROPATHY	Diabetic nephropathy || id:finn-b-DM_NEPHROPATHY	|| id:ebi-a-GCST90016987	Weighted median	9	0.105872038754717	0.185503460258718	0.568183962882277	-0.257714743352369	0.469458820861804	1.11167961549682	0.772815651469364	1.59912854399553
391	ebi-a-GCST90016987	finn-b-DM_NEPHROPATHY	Diabetic nephropathy || id:finn-b-DM_NEPHROPATHY	|| id:ebi-a-GCST90016987	Weighted mode	9	0.121737978067296	0.265065592617872	0.658258782279516	-0.397790583463733	0.641266539598325	1.12945812020562	0.671802699526378	1.89888436917231
392	ebi-a-GCST90016988	finn-b-DM_NEPHROPATHY	Diabetic nephropathy || id:finn-b-DM_NEPHROPATHY	|| id:ebi-a-GCST90016988	Inverse variance weighted	12	-0.181573114319174	0.143069877149811	0.204397590548746	-0.461990073532804	0.0988438448944562	0.833957268856449	0.630028593869042	1.10389390742965
393	ebi-a-GCST90016988	finn-b-DM_NEPHROPATHY	Diabetic nephropathy || id:finn-b-DM_NEPHROPATHY	|| id:ebi-a-GCST90016988	MR Egger	12	-0.404726543832073	0.635064181386205	0.538245779486299	-1.64945233934904	0.839999251684889	0.667159224721229	0.19215511560496	2.31636524340933
394	ebi-a-GCST90016988	finn-b-DM_NEPHROPATHY	Diabetic nephropathy || id:finn-b-DM_NEPHROPATHY	|| id:ebi-a-GCST90016988	Simple mode	12	0.00500862711380701	0.25724436452721	0.984814604972236	-0.499190327359525	0.509207581587139	1.0050211912542	0.607021949858667	1.66397211024276
395	ebi-a-GCST90016988	finn-b-DM_NEPHROPATHY	Diabetic nephropathy || id:finn-b-DM_NEPHROPATHY	|| id:ebi-a-GCST90016988	Weighted median	12	-0.0432089605133625	0.170716153804748	0.800187761397019	-0.37781262197067	0.291394700943945	0.957711245323109	0.685358909836875	1.3382927051122
396	ebi-a-GCST90016988	finn-b-DM_NEPHROPATHY	Diabetic nephropathy || id:finn-b-DM_NEPHROPATHY	|| id:ebi-a-GCST90016988	Weighted mode	12	-2.14331021231029e-05	0.214797262020367	0.999922171351756	-0.421024066662042	0.420981200457796	0.999978567127564	0.656374304480523	1.52345563787098
397	ebi-a-GCST90016989	finn-b-DM_NEPHROPATHY	Diabetic nephropathy || id:finn-b-DM_NEPHROPATHY	|| id:ebi-a-GCST90016989	Inverse variance weighted	12	0.0814198690692769	0.169121227612068	0.630211606367734	-0.250057737050376	0.41289747518893	1.08482628596112	0.778755818709427	1.51119008351361
398	ebi-a-GCST90016989	finn-b-DM_NEPHROPATHY	Diabetic nephropathy || id:finn-b-DM_NEPHROPATHY	|| id:ebi-a-GCST90016989	MR Egger	12	-0.0506563175679553	0.518228887164764	0.924063151558696	-1.06638493641089	0.965072301274983	0.95060532074579	0.34425075905917	2.62497743882937
399	ebi-a-GCST90016989	finn-b-DM_NEPHROPATHY	Diabetic nephropathy || id:finn-b-DM_NEPHROPATHY	|| id:ebi-a-GCST90016989	Simple mode	12	0.341756665467878	0.378234673723955	0.385590425479884	-0.399583295031073	1.08309662596683	1.40741778249532	0.67059942993588	2.95381225521389
400	ebi-a-GCST90016989	finn-b-DM_NEPHROPATHY	Diabetic nephropathy || id:finn-b-DM_NEPHROPATHY	|| id:ebi-a-GCST90016989	Weighted median	12	0.194756952452047	0.212607849304899	0.359646758728333	-0.221954432185555	0.611468337089649	1.21501564402705	0.800951861128901	1.84313575743459
401	ebi-a-GCST90016989	finn-b-DM_NEPHROPATHY	Diabetic nephropathy || id:finn-b-DM_NEPHROPATHY	|| id:ebi-a-GCST90016989	Weighted mode	12	0.210740694820116	0.341590534025825	0.549830778674532	-0.458776751870501	0.880258141510733	1.23459217740468	0.632056334544335	2.41152214004417
402	ebi-a-GCST90016990	finn-b-DM_NEPHROPATHY	Diabetic nephropathy || id:finn-b-DM_NEPHROPATHY	|| id:ebi-a-GCST90016990	Inverse variance weighted	9	0.0649073603236962	0.093425756853299	0.487213223724875	-0.11820712310877	0.248021843756162	1.06706016769671	0.888512002186655	1.28148792439804
403	ebi-a-GCST90016990	finn-b-DM_NEPHROPATHY	Diabetic nephropathy || id:finn-b-DM_NEPHROPATHY	|| id:ebi-a-GCST90016990	MR Egger	9	0.746960613019908	0.420399309323059	0.118851565530008	-0.0770220332532868	1.5709432592931	2.11057540271506	0.925869453465577	4.81118424835413
404	ebi-a-GCST90016990	finn-b-DM_NEPHROPATHY	Diabetic nephropathy || id:finn-b-DM_NEPHROPATHY	|| id:ebi-a-GCST90016990	Simple mode	9	-0.085560561923148	0.198986085671927	0.678555967487779	-0.475573289840124	0.304452165993829	0.917997545673823	0.621528638255654	1.35588200123536
405	ebi-a-GCST90016990	finn-b-DM_NEPHROPATHY	Diabetic nephropathy || id:finn-b-DM_NEPHROPATHY	|| id:ebi-a-GCST90016990	Weighted median	9	-0.00696057919304668	0.125455689508252	0.955754173687548	-0.252853730629221	0.238932572243127	0.99306358952969	0.776581463598807	1.26989290766675
406	ebi-a-GCST90016990	finn-b-DM_NEPHROPATHY	Diabetic nephropathy || id:finn-b-DM_NEPHROPATHY	|| id:ebi-a-GCST90016990	Weighted mode	9	-0.0830361870989386	0.201529264908402	0.691136220792053	-0.478033546319406	0.311961172121529	0.920317842984698	0.620001397868204	1.36610164917088
407	ebi-a-GCST90016991	finn-b-DM_NEPHROPATHY	Diabetic nephropathy || id:finn-b-DM_NEPHROPATHY	|| id:ebi-a-GCST90016991	Inverse variance weighted	12	-0.0971858805244965	0.0821820566507411	0.2369803519741	-0.258262711559949	0.0638909505109561	0.907387324824613	0.7723922890672	1.06597614826879
408	ebi-a-GCST90016991	finn-b-DM_NEPHROPATHY	Diabetic nephropathy || id:finn-b-DM_NEPHROPATHY	|| id:ebi-a-GCST90016991	MR Egger	12	-0.805993165411328	0.606544881733081	0.213428017715945	-1.99482113360817	0.38283480278551	0.446644114720639	0.136037984614295	1.46643575895509
409	ebi-a-GCST90016991	finn-b-DM_NEPHROPATHY	Diabetic nephropathy || id:finn-b-DM_NEPHROPATHY	|| id:ebi-a-GCST90016991	Simple mode	12	0.0137475672221725	0.187468129694449	0.942857769032982	-0.353689966978948	0.381185101423293	1.01384249955514	0.702092605507688	1.46401857225223
410	ebi-a-GCST90016991	finn-b-DM_NEPHROPATHY	Diabetic nephropathy || id:finn-b-DM_NEPHROPATHY	|| id:ebi-a-GCST90016991	Weighted median	12	0.00239681304296961	0.11125950928724	0.98281286491347	-0.215671825160021	0.22046545124596	1.00239968769556	0.805999767320317	1.2466568535532
411	ebi-a-GCST90016991	finn-b-DM_NEPHROPATHY	Diabetic nephropathy || id:finn-b-DM_NEPHROPATHY	|| id:ebi-a-GCST90016991	Weighted mode	12	0.00872094855215377	0.169333299219328	0.959849111161432	-0.323172317917729	0.340614215022036	1.00875908681062	0.723849111448869	1.40581079554849
412	ebi-a-GCST90016992	finn-b-DM_NEPHROPATHY	Diabetic nephropathy || id:finn-b-DM_NEPHROPATHY	|| id:ebi-a-GCST90016992	Inverse variance weighted	7	0.0483310123399596	0.176598226858886	0.784332247800449	-0.297801512303457	0.394463536983376	1.04951800124283	0.742448692054168	1.4835880872592
413	ebi-a-GCST90016992	finn-b-DM_NEPHROPATHY	Diabetic nephropathy || id:finn-b-DM_NEPHROPATHY	|| id:ebi-a-GCST90016992	MR Egger	7	0.153771691299964	0.517454996923927	0.778287235274228	-0.860440102670932	1.16798348527086	1.16622459715975	0.42297588853028	3.21550198935998
414	ebi-a-GCST90016992	finn-b-DM_NEPHROPATHY	Diabetic nephropathy || id:finn-b-DM_NEPHROPATHY	|| id:ebi-a-GCST90016992	Simple mode	7	-0.342690662885284	0.315191460470588	0.318663650030957	-0.960465925407637	0.275084599637069	0.709857762953011	0.382714528005114	1.31664205759631
415	ebi-a-GCST90016992	finn-b-DM_NEPHROPATHY	Diabetic nephropathy || id:finn-b-DM_NEPHROPATHY	|| id:ebi-a-GCST90016992	Weighted median	7	-0.0821788997302217	0.175330454648912	0.639277907157168	-0.42582659084209	0.261468791381646	0.921107158133305	0.653229608295992	1.29883640604969
416	ebi-a-GCST90016992	finn-b-DM_NEPHROPATHY	Diabetic nephropathy || id:finn-b-DM_NEPHROPATHY	|| id:ebi-a-GCST90016992	Weighted mode	7	-0.327500115635934	0.288615910587123	0.29977916255975	-0.893187300386695	0.238187069114828	0.720723207934035	0.40934895320046	1.26894655133112
417	ebi-a-GCST90016993	finn-b-DM_NEPHROPATHY	Diabetic nephropathy || id:finn-b-DM_NEPHROPATHY	|| id:ebi-a-GCST90016993	Inverse variance weighted	16	-0.0130695595273736	0.122503703162164	0.915037251239834	-0.253176817725216	0.227037698670469	0.987015476302339	0.776330600676398	1.25487717424965
418	ebi-a-GCST90016993	finn-b-DM_NEPHROPATHY	Diabetic nephropathy || id:finn-b-DM_NEPHROPATHY	|| id:ebi-a-GCST90016993	MR Egger	16	-0.696979565541169	0.47463279135378	0.164087085286919	-1.62725983659458	0.233300705512239	0.498087474616964	0.196467189416453	1.26276114147703
419	ebi-a-GCST90016993	finn-b-DM_NEPHROPATHY	Diabetic nephropathy || id:finn-b-DM_NEPHROPATHY	|| id:ebi-a-GCST90016993	Simple mode	16	0.0480313978288807	0.265149231175707	0.85867597401713	-0.471661095275506	0.567723890933267	1.04920359752233	0.623964941755292	1.7642468596986
420	ebi-a-GCST90016993	finn-b-DM_NEPHROPATHY	Diabetic nephropathy || id:finn-b-DM_NEPHROPATHY	|| id:ebi-a-GCST90016993	Weighted median	16	-0.0431405200970712	0.140701175426553	0.759139523194218	-0.318914823933116	0.232633783738973	0.95777679372248	0.726937464343545	1.26191925934332
421	ebi-a-GCST90016993	finn-b-DM_NEPHROPATHY	Diabetic nephropathy || id:finn-b-DM_NEPHROPATHY	|| id:ebi-a-GCST90016993	Weighted mode	16	0.0540569448269614	0.2516652459726	0.832818535352805	-0.439206937279334	0.547320826933257	1.05554470825446	0.644547384945868	1.72861554813005
422	ebi-a-GCST90016994	finn-b-DM_NEPHROPATHY	Diabetic nephropathy || id:finn-b-DM_NEPHROPATHY	|| id:ebi-a-GCST90016994	Wald ratio	1	-0.59999882122039	0.383103373077852	0.117312604756612	-1.35088143245298	0.1508837900122	0.548812283022374	0.25901185854234	1.16286151410707
423	ebi-a-GCST90016995	finn-b-DM_NEPHROPATHY	Diabetic nephropathy || id:finn-b-DM_NEPHROPATHY	|| id:ebi-a-GCST90016995	Inverse variance weighted	15	-0.0763260785556018	0.122100588229278	0.531900048460983	-0.315643231484986	0.162991074373782	0.926514040936981	0.729319602029254	1.17702618394582
424	ebi-a-GCST90016995	finn-b-DM_NEPHROPATHY	Diabetic nephropathy || id:finn-b-DM_NEPHROPATHY	|| id:ebi-a-GCST90016995	MR Egger	15	-0.166393100073938	0.388095350857211	0.675129344189765	-0.927059987754072	0.594273787606197	0.846713325689576	0.395715409980529	1.81171477738402
425	ebi-a-GCST90016995	finn-b-DM_NEPHROPATHY	Diabetic nephropathy || id:finn-b-DM_NEPHROPATHY	|| id:ebi-a-GCST90016995	Simple mode	15	0.179356902708807	0.274128981969914	0.52353532308267	-0.357935901952225	0.716649707369838	1.19644768339462	0.699117885662008	2.04756177528607
426	ebi-a-GCST90016995	finn-b-DM_NEPHROPATHY	Diabetic nephropathy || id:finn-b-DM_NEPHROPATHY	|| id:ebi-a-GCST90016995	Weighted median	15	0.0574716106831039	0.154605278591606	0.710092968955515	-0.245554735356443	0.360497956722651	1.05915520153525	0.782270464769939	1.43404332831242
427	ebi-a-GCST90016995	finn-b-DM_NEPHROPATHY	Diabetic nephropathy || id:finn-b-DM_NEPHROPATHY	|| id:ebi-a-GCST90016995	Weighted mode	15	0.185644614534617	0.262006750057836	0.490235043598348	-0.327888615578741	0.699177844647975	1.20399430226166	0.720443261392102	2.01209777030532
428	ebi-a-GCST90016996	finn-b-DM_NEPHROPATHY	Diabetic nephropathy || id:finn-b-DM_NEPHROPATHY	|| id:ebi-a-GCST90016996	Inverse variance weighted	11	-0.0659343668303878	0.0967882089651063	0.495730313393355	-0.255639256401996	0.123770522741221	0.93619230754375	0.774421285929342	1.1317561289038
429	ebi-a-GCST90016996	finn-b-DM_NEPHROPATHY	Diabetic nephropathy || id:finn-b-DM_NEPHROPATHY	|| id:ebi-a-GCST90016996	MR Egger	11	-0.48129714862417	0.341801374232378	0.192687978892758	-1.15122784211963	0.188633544871292	0.617981258136565	0.316248227999535	1.20759834078379
430	ebi-a-GCST90016996	finn-b-DM_NEPHROPATHY	Diabetic nephropathy || id:finn-b-DM_NEPHROPATHY	|| id:ebi-a-GCST90016996	Simple mode	11	-0.0144105154779026	0.194752970430938	0.942474510003554	-0.396126337522541	0.367305306566735	0.985692819036889	0.672921675309529	1.44383866525622
431	ebi-a-GCST90016996	finn-b-DM_NEPHROPATHY	Diabetic nephropathy || id:finn-b-DM_NEPHROPATHY	|| id:ebi-a-GCST90016996	Weighted median	11	-0.0485463007300469	0.113039365714082	0.667585827991889	-0.270103457529648	0.173010856069554	0.952613231596658	0.763300521065445	1.18887901156722
432	ebi-a-GCST90016996	finn-b-DM_NEPHROPATHY	Diabetic nephropathy || id:finn-b-DM_NEPHROPATHY	|| id:ebi-a-GCST90016996	Weighted mode	11	-0.0102688452873643	0.177420989883166	0.954985693145534	-0.358013985458371	0.337476294883642	0.989783699293209	0.699063298217504	1.40140638749674
433	ebi-a-GCST90016997	finn-b-DM_NEPHROPATHY	Diabetic nephropathy || id:finn-b-DM_NEPHROPATHY	|| id:ebi-a-GCST90016997	Inverse variance weighted	12	-0.131430687383134	0.179613177182639	0.464325437792962	-0.483472514661107	0.220611139894839	0.876840049109947	0.616638383847276	1.24683849053671
434	ebi-a-GCST90016997	finn-b-DM_NEPHROPATHY	Diabetic nephropathy || id:finn-b-DM_NEPHROPATHY	|| id:ebi-a-GCST90016997	MR Egger	12	-0.959390823694447	0.667455539660171	0.181153084258153	-2.26760368142838	0.348822034039488	0.383126206308207	0.103560045842959	1.41739691949064
435	ebi-a-GCST90016997	finn-b-DM_NEPHROPATHY	Diabetic nephropathy || id:finn-b-DM_NEPHROPATHY	|| id:ebi-a-GCST90016997	Simple mode	12	0.10696785532987	0.35621132612198	0.769552556207804	-0.591206343869211	0.805142054528951	1.11289848014982	0.553658978597583	2.2370142542563
436	ebi-a-GCST90016997	finn-b-DM_NEPHROPATHY	Diabetic nephropathy || id:finn-b-DM_NEPHROPATHY	|| id:ebi-a-GCST90016997	Weighted median	12	0.017280848121859	0.212409376768955	0.9351585746634	-0.399041530345292	0.43360322658901	1.01743102579644	0.670962835456575	1.54280660202108
437	ebi-a-GCST90016997	finn-b-DM_NEPHROPATHY	Diabetic nephropathy || id:finn-b-DM_NEPHROPATHY	|| id:ebi-a-GCST90016997	Weighted mode	12	0.10696785532987	0.348023361554882	0.764311491112154	-0.575157933317698	0.789093643977438	1.11289848014982	0.562616005977525	2.20140026938596
438	ebi-a-GCST90016998	finn-b-DM_NEPHROPATHY	Diabetic nephropathy || id:finn-b-DM_NEPHROPATHY	|| id:ebi-a-GCST90016998	Inverse variance weighted	9	0.0578719919109532	0.134690956202975	0.667439334892175	-0.206122282246878	0.321866266068784	1.05957935230066	0.813733565030123	1.37970025088044
439	ebi-a-GCST90016998	finn-b-DM_NEPHROPATHY	Diabetic nephropathy || id:finn-b-DM_NEPHROPATHY	|| id:ebi-a-GCST90016998	MR Egger	9	0.0509036361973203	0.372935035111144	0.895272937306012	-0.680049032620522	0.781856305015163	1.05222149233333	0.506592152215847	2.1855255042649
440	ebi-a-GCST90016998	finn-b-DM_NEPHROPATHY	Diabetic nephropathy || id:finn-b-DM_NEPHROPATHY	|| id:ebi-a-GCST90016998	Simple mode	9	0.200878570926677	0.283977778275406	0.499418434571951	-0.355717874493118	0.757475016346472	1.22247631864371	0.700670269307905	2.13288391859532
441	ebi-a-GCST90016998	finn-b-DM_NEPHROPATHY	Diabetic nephropathy || id:finn-b-DM_NEPHROPATHY	|| id:ebi-a-GCST90016998	Weighted median	9	0.162442229938219	0.184105694885255	0.37759763725135	-0.19840493203688	0.523289391913318	1.17638035691974	0.820037726351132	1.68756960768663
442	ebi-a-GCST90016998	finn-b-DM_NEPHROPATHY	Diabetic nephropathy || id:finn-b-DM_NEPHROPATHY	|| id:ebi-a-GCST90016998	Weighted mode	9	0.221614425599114	0.244408237475693	0.39103792611079	-0.257425719853245	0.700654571051472	1.24809005350244	0.773039045634657	2.01507128320128
443	ebi-a-GCST90016999	finn-b-DM_NEPHROPATHY	Diabetic nephropathy || id:finn-b-DM_NEPHROPATHY	|| id:ebi-a-GCST90016999	Inverse variance weighted	9	-0.0695455773143767	0.0841682654078146	0.4086518594045	-0.234515377513693	0.0954242228849399	0.932817617093884	0.790954070890804	1.10012545454215
444	ebi-a-GCST90016999	finn-b-DM_NEPHROPATHY	Diabetic nephropathy || id:finn-b-DM_NEPHROPATHY	|| id:ebi-a-GCST90016999	MR Egger	9	-0.672893483395106	0.436407241978359	0.167002932103689	-1.52825167767269	0.182464710882478	0.510230097524145	0.216914572585592	1.20017179720267
445	ebi-a-GCST90016999	finn-b-DM_NEPHROPATHY	Diabetic nephropathy || id:finn-b-DM_NEPHROPATHY	|| id:ebi-a-GCST90016999	Simple mode	9	-0.209968592864917	0.184850795120431	0.288886811710461	-0.572276151300962	0.152338965571127	0.810609704498884	0.564239681081063	1.16455491355874
446	ebi-a-GCST90016999	finn-b-DM_NEPHROPATHY	Diabetic nephropathy || id:finn-b-DM_NEPHROPATHY	|| id:ebi-a-GCST90016999	Weighted median	9	-0.0720412242657498	0.10197307581863	0.479894040903399	-0.271908452870264	0.127826004338765	0.930492536148948	0.761924009853318	1.13635526460911
447	ebi-a-GCST90016999	finn-b-DM_NEPHROPATHY	Diabetic nephropathy || id:finn-b-DM_NEPHROPATHY	|| id:ebi-a-GCST90016999	Weighted mode	9	-0.207761222850532	0.175599337252553	0.270712853870326	-0.551935923865535	0.136413478164472	0.812400996348586	0.57583395992262	1.14615570599008
448	ebi-a-GCST90017000	finn-b-DM_NEPHROPATHY	Diabetic nephropathy || id:finn-b-DM_NEPHROPATHY	|| id:ebi-a-GCST90017000	Inverse variance weighted	14	0.14410864758413	0.117111263438311	0.218499580077778	-0.08542942875496	0.37364672392322	1.1550095907098	0.918117933493621	1.45302374124782
449	ebi-a-GCST90017000	finn-b-DM_NEPHROPATHY	Diabetic nephropathy || id:finn-b-DM_NEPHROPATHY	|| id:ebi-a-GCST90017000	MR Egger	14	0.153740296002927	0.243595233330635	0.539790916350519	-0.323706361325117	0.63118695333097	1.16618798376686	0.723462647806322	1.87984053856267
450	ebi-a-GCST90017000	finn-b-DM_NEPHROPATHY	Diabetic nephropathy || id:finn-b-DM_NEPHROPATHY	|| id:ebi-a-GCST90017000	Simple mode	14	0.0698570001051788	0.236712116547602	0.772567412566767	-0.394098748328121	0.533812748538478	1.07235482366242	0.674287468192612	1.70542227473755
451	ebi-a-GCST90017000	finn-b-DM_NEPHROPATHY	Diabetic nephropathy || id:finn-b-DM_NEPHROPATHY	|| id:ebi-a-GCST90017000	Weighted median	14	0.142607978379184	0.153429679642628	0.352646598488653	-0.158114193720366	0.443330150478735	1.15327760328074	0.853752283252221	1.55788658644915
452	ebi-a-GCST90017000	finn-b-DM_NEPHROPATHY	Diabetic nephropathy || id:finn-b-DM_NEPHROPATHY	|| id:ebi-a-GCST90017000	Weighted mode	14	0.135630270920497	0.204969099650905	0.519713897234157	-0.266109164395277	0.53736970623627	1.14525837998041	0.766355464203759	1.71149919088543
453	ebi-a-GCST90017001	finn-b-DM_NEPHROPATHY	Diabetic nephropathy || id:finn-b-DM_NEPHROPATHY	|| id:ebi-a-GCST90017001	Inverse variance weighted	11	0.0123803735336769	0.0772115130786342	0.872610399356518	-0.138954192100446	0.1637149391678	1.01245732760356	0.87026789268941	1.17787850020566
454	ebi-a-GCST90017001	finn-b-DM_NEPHROPATHY	Diabetic nephropathy || id:finn-b-DM_NEPHROPATHY	|| id:ebi-a-GCST90017001	MR Egger	11	-0.2543047935439	0.35102894180254	0.487191099493568	-0.942321519476879	0.433711932389079	0.775455412220033	0.389722037051544	1.54297432316307
455	ebi-a-GCST90017001	finn-b-DM_NEPHROPATHY	Diabetic nephropathy || id:finn-b-DM_NEPHROPATHY	|| id:ebi-a-GCST90017001	Simple mode	11	-0.0749236259653753	0.189437083132013	0.700774983151811	-0.446220308904121	0.29637305697337	0.92781434454753	0.640042749411231	1.34497181436715
456	ebi-a-GCST90017001	finn-b-DM_NEPHROPATHY	Diabetic nephropathy || id:finn-b-DM_NEPHROPATHY	|| id:ebi-a-GCST90017001	Weighted median	11	0.0130132391210113	0.0975119895903748	0.893835362803981	-0.178110260476123	0.204136738718146	1.01309827980175	0.83685014690599	1.22646584735864
457	ebi-a-GCST90017001	finn-b-DM_NEPHROPATHY	Diabetic nephropathy || id:finn-b-DM_NEPHROPATHY	|| id:ebi-a-GCST90017001	Weighted mode	11	-0.123159190634073	0.20445107838209	0.560325486742073	-0.52388330426297	0.277564922994823	0.884122907271449	0.592216320695293	1.31991180898965
458	ebi-a-GCST90017002	finn-b-DM_NEPHROPATHY	Diabetic nephropathy || id:finn-b-DM_NEPHROPATHY	|| id:ebi-a-GCST90017002	Inverse variance weighted	6	0.0948890526977586	0.11588995267995	0.412908608974843	-0.132255254554944	0.322033359950461	1.09953685771051	0.876117333595216	1.37993080961285
459	ebi-a-GCST90017002	finn-b-DM_NEPHROPATHY	Diabetic nephropathy || id:finn-b-DM_NEPHROPATHY	|| id:ebi-a-GCST90017002	MR Egger	6	0.0239632147167582	0.46047485730885	0.960991837386445	-0.878567505608587	0.926493935042103	1.02425263977416	0.415377511655104	2.52563858333144
460	ebi-a-GCST90017002	finn-b-DM_NEPHROPATHY	Diabetic nephropathy || id:finn-b-DM_NEPHROPATHY	|| id:ebi-a-GCST90017002	Simple mode	6	0.222434182155471	0.234335558680462	0.386101170501552	-0.236863512858235	0.681731877169177	1.2491136029801	0.78909898253268	1.97729920794228
461	ebi-a-GCST90017002	finn-b-DM_NEPHROPATHY	Diabetic nephropathy || id:finn-b-DM_NEPHROPATHY	|| id:ebi-a-GCST90017002	Weighted median	6	0.145368405077548	0.15210742296637	0.339226012172697	-0.152762143936536	0.443498954091632	1.15646553957537	0.858333857445452	1.5581495855304
462	ebi-a-GCST90017002	finn-b-DM_NEPHROPATHY	Diabetic nephropathy || id:finn-b-DM_NEPHROPATHY	|| id:ebi-a-GCST90017002	Weighted mode	6	0.213219116411673	0.230417649584247	0.397244558424553	-0.238399476773452	0.664837709596797	1.23765581223507	0.787887885308892	1.94417497479188
463	ebi-a-GCST90017003	finn-b-DM_NEPHROPATHY	Diabetic nephropathy || id:finn-b-DM_NEPHROPATHY	|| id:ebi-a-GCST90017003	Inverse variance weighted	11	0.100658919963272	0.156964231657059	0.521337066763908	-0.206990974084564	0.408308814011107	1.10589937722818	0.813026988267297	1.50427162960497
464	ebi-a-GCST90017003	finn-b-DM_NEPHROPATHY	Diabetic nephropathy || id:finn-b-DM_NEPHROPATHY	|| id:ebi-a-GCST90017003	MR Egger	11	-0.372133502952536	0.422127368853575	0.400941448960569	-1.19950314590554	0.455236140000471	0.689262217840423	0.301343898672778	1.57654562456623
465	ebi-a-GCST90017003	finn-b-DM_NEPHROPATHY	Diabetic nephropathy || id:finn-b-DM_NEPHROPATHY	|| id:ebi-a-GCST90017003	Simple mode	11	0.268729219609424	0.351486521739288	0.462199332408061	-0.420184362999581	0.957642802218428	1.30830083086853	0.656925695858222	2.6055474383829
466	ebi-a-GCST90017003	finn-b-DM_NEPHROPATHY	Diabetic nephropathy || id:finn-b-DM_NEPHROPATHY	|| id:ebi-a-GCST90017003	Weighted median	11	0.103026604975696	0.194799192015433	0.596884393671955	-0.278779811374553	0.484833021325945	1.10852090085532	0.756706503037452	1.62390382889608
467	ebi-a-GCST90017003	finn-b-DM_NEPHROPATHY	Diabetic nephropathy || id:finn-b-DM_NEPHROPATHY	|| id:ebi-a-GCST90017003	Weighted mode	11	-0.0444447315884267	0.274887823740245	0.874775421703748	-0.583224866119306	0.494335402942453	0.956528464441597	0.558095677570436	1.63940833096943
468	ebi-a-GCST90017004	finn-b-DM_NEPHROPATHY	Diabetic nephropathy || id:finn-b-DM_NEPHROPATHY	|| id:ebi-a-GCST90017004	Inverse variance weighted	19	0.0327915726101013	0.0732105369540694	0.65421971851078	-0.110701079819875	0.176284225040077	1.03333514144826	0.8952063041679	1.19277702757513
469	ebi-a-GCST90017004	finn-b-DM_NEPHROPATHY	Diabetic nephropathy || id:finn-b-DM_NEPHROPATHY	|| id:ebi-a-GCST90017004	MR Egger	19	0.370781550213207	0.241411953019266	0.142968048426445	-0.102385877704555	0.843948978130968	1.44886653422845	0.902681159920961	2.32553234432297
470	ebi-a-GCST90017004	finn-b-DM_NEPHROPATHY	Diabetic nephropathy || id:finn-b-DM_NEPHROPATHY	|| id:ebi-a-GCST90017004	Simple mode	19	0.00832600942840389	0.191561755963848	0.965810317856381	-0.367135032260738	0.383787051117546	1.00836076704201	0.692716099707721	1.4678328350367
471	ebi-a-GCST90017004	finn-b-DM_NEPHROPATHY	Diabetic nephropathy || id:finn-b-DM_NEPHROPATHY	|| id:ebi-a-GCST90017004	Weighted median	19	0.0296309700742829	0.103619615386467	0.774909461421528	-0.173463476083193	0.232725416231759	1.03007433555001	0.840747858005932	1.26203489744877
472	ebi-a-GCST90017004	finn-b-DM_NEPHROPATHY	Diabetic nephropathy || id:finn-b-DM_NEPHROPATHY	|| id:ebi-a-GCST90017004	Weighted mode	19	0.0531416197811945	0.16511662424088	0.75127926570242	-0.270486963730929	0.376770203293318	1.05457898378939	0.763007846706978	1.45756932625276
473	ebi-a-GCST90017005	finn-b-DM_NEPHROPATHY	Diabetic nephropathy || id:finn-b-DM_NEPHROPATHY	|| id:ebi-a-GCST90017005	Inverse variance weighted	15	-0.265173789934255	0.122241113477131	0.0300623095609879	-0.504766372349431	-0.0255812075190787	0.767072628889516	0.60364658748825	0.974743219273028
474	ebi-a-GCST90017005	finn-b-DM_NEPHROPATHY	Diabetic nephropathy || id:finn-b-DM_NEPHROPATHY	|| id:ebi-a-GCST90017005	MR Egger	15	-0.219841499230131	0.546046727686719	0.6937804675287	-1.2900930854961	0.850410087035839	0.802646007890959	0.275245160564907	2.34060650752612
475	ebi-a-GCST90017005	finn-b-DM_NEPHROPATHY	Diabetic nephropathy || id:finn-b-DM_NEPHROPATHY	|| id:ebi-a-GCST90017005	Simple mode	15	-0.266794177449539	0.263113336838413	0.327792239789601	-0.782496317652828	0.248907962753751	0.76583068046895	0.457263111401151	1.28262397845823
476	ebi-a-GCST90017005	finn-b-DM_NEPHROPATHY	Diabetic nephropathy || id:finn-b-DM_NEPHROPATHY	|| id:ebi-a-GCST90017005	Weighted median	15	-0.278536291315105	0.158266775362184	0.0784219846039788	-0.588739171024986	0.0316665883947761	0.75689079868899	0.555026637426164	1.0321733093689
477	ebi-a-GCST90017005	finn-b-DM_NEPHROPATHY	Diabetic nephropathy || id:finn-b-DM_NEPHROPATHY	|| id:ebi-a-GCST90017005	Weighted mode	15	-0.275764438851325	0.248215486730649	0.285290133292389	-0.762266792843397	0.210737915140748	0.7589916986614	0.466607524709562	1.23458874563905
478	ebi-a-GCST90017006	finn-b-DM_NEPHROPATHY	Diabetic nephropathy || id:finn-b-DM_NEPHROPATHY	|| id:ebi-a-GCST90017006	Inverse variance weighted	11	0.0779695048803665	0.123411780322569	0.527528471391349	-0.163917584551868	0.319856594312601	1.08108969020796	0.848811974216826	1.37693029054205
479	ebi-a-GCST90017006	finn-b-DM_NEPHROPATHY	Diabetic nephropathy || id:finn-b-DM_NEPHROPATHY	|| id:ebi-a-GCST90017006	MR Egger	11	-0.0784514688043308	0.38683607322466	0.843799773707104	-0.836650172324664	0.679747234716002	0.924546928210667	0.433159104181558	1.97337886751538
480	ebi-a-GCST90017006	finn-b-DM_NEPHROPATHY	Diabetic nephropathy || id:finn-b-DM_NEPHROPATHY	|| id:ebi-a-GCST90017006	Simple mode	11	-0.0220783395373763	0.24994881302057	0.931357170323064	-0.511978013057693	0.46782133398294	0.978163603165446	0.599308964672309	1.59651213473967
481	ebi-a-GCST90017006	finn-b-DM_NEPHROPATHY	Diabetic nephropathy || id:finn-b-DM_NEPHROPATHY	|| id:ebi-a-GCST90017006	Weighted median	11	0.0492581283201772	0.16378826077937	0.763610684158707	-0.271766862807388	0.370283119447742	1.0504914773462	0.76203189835957	1.44814455451614
482	ebi-a-GCST90017006	finn-b-DM_NEPHROPATHY	Diabetic nephropathy || id:finn-b-DM_NEPHROPATHY	|| id:ebi-a-GCST90017006	Weighted mode	11	-0.00518240735131337	0.243815229375649	0.983460006636623	-0.483060256927585	0.472695442224959	0.99483099815407	0.616892650197837	1.60431270265715
483	ebi-a-GCST90017007	finn-b-DM_NEPHROPATHY	Diabetic nephropathy || id:finn-b-DM_NEPHROPATHY	|| id:ebi-a-GCST90017007	Inverse variance weighted	13	-0.131641232364489	0.113145545991376	0.244639637291207	-0.353406502507586	0.0901240377786078	0.876655454271597	0.70229165202693	1.09431001107026
484	ebi-a-GCST90017007	finn-b-DM_NEPHROPATHY	Diabetic nephropathy || id:finn-b-DM_NEPHROPATHY	|| id:ebi-a-GCST90017007	MR Egger	13	-0.459156383866359	0.230424155648869	0.0716999336258549	-0.910787728938141	-0.00752503879457678	0.631816431276917	0.402207268907814	0.992503203424188
485	ebi-a-GCST90017007	finn-b-DM_NEPHROPATHY	Diabetic nephropathy || id:finn-b-DM_NEPHROPATHY	|| id:ebi-a-GCST90017007	Simple mode	13	-0.158624753877022	0.238303532403602	0.518230800599631	-0.625699677388083	0.308450169634038	0.853316502608322	0.534887049188392	1.36131367309893
486	ebi-a-GCST90017007	finn-b-DM_NEPHROPATHY	Diabetic nephropathy || id:finn-b-DM_NEPHROPATHY	|| id:ebi-a-GCST90017007	Weighted median	13	-0.267912093523843	0.146485891493628	0.0674104513006333	-0.555024440851354	0.0192002538036691	0.764975024406004	0.574058230553095	1.01938576405594
487	ebi-a-GCST90017007	finn-b-DM_NEPHROPATHY	Diabetic nephropathy || id:finn-b-DM_NEPHROPATHY	|| id:ebi-a-GCST90017007	Weighted mode	13	-0.257829368140663	0.175354454497019	0.167199784520508	-0.60152409895482	0.0858653626734934	0.772727072715681	0.547975829940495	1.08965960957181
488	ebi-a-GCST90017008	finn-b-DM_NEPHROPATHY	Diabetic nephropathy || id:finn-b-DM_NEPHROPATHY	|| id:ebi-a-GCST90017008	Inverse variance weighted	15	0.0923389890662107	0.120116225696754	0.442043513116631	-0.143088813299427	0.327766791431848	1.09673654076881	0.86667709302513	1.38786527247311
489	ebi-a-GCST90017008	finn-b-DM_NEPHROPATHY	Diabetic nephropathy || id:finn-b-DM_NEPHROPATHY	|| id:ebi-a-GCST90017008	MR Egger	15	-0.254638486763535	0.58428402728593	0.670121753021948	-1.39983518024396	0.890558206716889	0.775196691175975	0.246637611342699	2.43648933647511
490	ebi-a-GCST90017008	finn-b-DM_NEPHROPATHY	Diabetic nephropathy || id:finn-b-DM_NEPHROPATHY	|| id:ebi-a-GCST90017008	Simple mode	15	-0.0258597013034252	0.283709811443793	0.928665980864114	-0.581930931733259	0.530211529126408	0.974471797141569	0.558818284160287	1.6992917202973
491	ebi-a-GCST90017008	finn-b-DM_NEPHROPATHY	Diabetic nephropathy || id:finn-b-DM_NEPHROPATHY	|| id:ebi-a-GCST90017008	Weighted median	15	0.064621047541429	0.16954434343185	0.703095356896432	-0.267685865584997	0.396927960667855	1.06675469846321	0.765148102705879	1.48724878578279
492	ebi-a-GCST90017008	finn-b-DM_NEPHROPATHY	Diabetic nephropathy || id:finn-b-DM_NEPHROPATHY	|| id:ebi-a-GCST90017008	Weighted mode	15	0.00906811996524359	0.259781603919316	0.972646951511237	-0.500103823716617	0.518240063647104	1.00910935992715	0.606467690714194	1.67906999150011
493	ebi-a-GCST90017009	finn-b-DM_NEPHROPATHY	Diabetic nephropathy || id:finn-b-DM_NEPHROPATHY	|| id:ebi-a-GCST90017009	Inverse variance weighted	9	0.0032002727899571	0.161877201729837	0.984227044334059	-0.314079042600523	0.320479588180437	1.00320539913003	0.730461288317692	1.37778837693302
494	ebi-a-GCST90017009	finn-b-DM_NEPHROPATHY	Diabetic nephropathy || id:finn-b-DM_NEPHROPATHY	|| id:ebi-a-GCST90017009	MR Egger	9	-0.1060682737537	0.529658819453083	0.846972780088699	-1.14419955988174	0.932063012374342	0.899363243075229	0.318478738951743	2.53974329858595
495	ebi-a-GCST90017009	finn-b-DM_NEPHROPATHY	Diabetic nephropathy || id:finn-b-DM_NEPHROPATHY	|| id:ebi-a-GCST90017009	Simple mode	9	0.267077865506467	0.334445786235815	0.447596854665773	-0.388435875515731	0.922591606528665	1.30614214579086	0.678116704369664	2.51580191730708
496	ebi-a-GCST90017009	finn-b-DM_NEPHROPATHY	Diabetic nephropathy || id:finn-b-DM_NEPHROPATHY	|| id:ebi-a-GCST90017009	Weighted median	9	0.0991297264138271	0.209733851667748	0.636466233443951	-0.311948622854959	0.510208075682613	1.10420953541109	0.732019136315546	1.66563773760032
497	ebi-a-GCST90017009	finn-b-DM_NEPHROPATHY	Diabetic nephropathy || id:finn-b-DM_NEPHROPATHY	|| id:ebi-a-GCST90017009	Weighted mode	9	0.255178689671942	0.316964319500969	0.444045461994516	-0.366071376549957	0.876428755893841	1.29069223364002	0.693453303138941	2.40230515081257
498	ebi-a-GCST90017010	finn-b-DM_NEPHROPATHY	Diabetic nephropathy || id:finn-b-DM_NEPHROPATHY	|| id:ebi-a-GCST90017010	Inverse variance weighted	8	-0.0195157056053814	0.134812569889256	0.884898971015992	-0.283748342588324	0.244716931377561	0.980673492996827	0.752956107850501	1.27725970988145
499	ebi-a-GCST90017010	finn-b-DM_NEPHROPATHY	Diabetic nephropathy || id:finn-b-DM_NEPHROPATHY	|| id:ebi-a-GCST90017010	MR Egger	8	0.520173896135924	0.48747722821699	0.326980734500671	-0.435281471169377	1.47562926344122	1.68232017324131	0.647082506372992	4.37378717152843
500	ebi-a-GCST90017010	finn-b-DM_NEPHROPATHY	Diabetic nephropathy || id:finn-b-DM_NEPHROPATHY	|| id:ebi-a-GCST90017010	Simple mode	8	-0.225209173525375	0.300859313017235	0.478518181116225	-0.814893427039155	0.364475079988406	0.798349207774577	0.442686503258847	1.43975805194499
501	ebi-a-GCST90017010	finn-b-DM_NEPHROPATHY	Diabetic nephropathy || id:finn-b-DM_NEPHROPATHY	|| id:ebi-a-GCST90017010	Weighted median	8	-0.0760484321707825	0.175994015597307	0.665662878930299	-0.420996702741504	0.268899838399939	0.926771319925569	0.656392265700578	1.30852407061783
502	ebi-a-GCST90017010	finn-b-DM_NEPHROPATHY	Diabetic nephropathy || id:finn-b-DM_NEPHROPATHY	|| id:ebi-a-GCST90017010	Weighted mode	8	-0.201786133641468	0.270474766165135	0.479939277700574	-0.731916675325134	0.328344408042197	0.817269695746861	0.48098621163578	1.38866715807635
503	ebi-a-GCST90017011	finn-b-DM_NEPHROPATHY	Diabetic nephropathy || id:finn-b-DM_NEPHROPATHY	|| id:ebi-a-GCST90017011	Inverse variance weighted	18	0.148506984624076	0.121322191684018	0.220925419538022	-0.0892845110765995	0.386298480324752	1.16010090061481	0.914585326898678	1.47152382618138
504	ebi-a-GCST90017011	finn-b-DM_NEPHROPATHY	Diabetic nephropathy || id:finn-b-DM_NEPHROPATHY	|| id:ebi-a-GCST90017011	MR Egger	18	0.23196331092973	0.45497102985247	0.617122579292389	-0.659779907581111	1.12370652944057	1.26107346036676	0.516965102071345	3.07623525469987
505	ebi-a-GCST90017011	finn-b-DM_NEPHROPATHY	Diabetic nephropathy || id:finn-b-DM_NEPHROPATHY	|| id:ebi-a-GCST90017011	Simple mode	18	0.0867112396595562	0.295680362576829	0.772873141567047	-0.492822270991028	0.666244750310141	1.09058171749814	0.610899834040111	1.94691243354161
506	ebi-a-GCST90017011	finn-b-DM_NEPHROPATHY	Diabetic nephropathy || id:finn-b-DM_NEPHROPATHY	|| id:ebi-a-GCST90017011	Weighted median	18	0.192691375625502	0.170648690926609	0.258826143096043	-0.141780058590651	0.527162809841655	1.21250852608263	0.867812103314638	1.69411894603414
507	ebi-a-GCST90017011	finn-b-DM_NEPHROPATHY	Diabetic nephropathy || id:finn-b-DM_NEPHROPATHY	|| id:ebi-a-GCST90017011	Weighted mode	18	0.217294762452231	0.277052830666182	0.443651524776782	-0.325728785653486	0.760318310557947	1.2427103525076	0.722000977903328	2.1389569647319
508	ebi-a-GCST90017012	finn-b-DM_NEPHROPATHY	Diabetic nephropathy || id:finn-b-DM_NEPHROPATHY	|| id:ebi-a-GCST90017012	Inverse variance weighted	13	-0.0156969467687051	0.0713223831359791	0.825805392624699	-0.155488817715224	0.124094924177814	0.984425608215946	0.855996648873706	1.13212333177523
509	ebi-a-GCST90017012	finn-b-DM_NEPHROPATHY	Diabetic nephropathy || id:finn-b-DM_NEPHROPATHY	|| id:ebi-a-GCST90017012	MR Egger	13	-0.425705690552763	0.262466673476704	0.133101764371189	-0.940140370567102	0.088728989461576	0.653308588718914	0.390573006556011	1.09278446008708
510	ebi-a-GCST90017012	finn-b-DM_NEPHROPATHY	Diabetic nephropathy || id:finn-b-DM_NEPHROPATHY	|| id:ebi-a-GCST90017012	Simple mode	13	-0.0568585785554911	0.168442355261578	0.741529769700807	-0.387005594868183	0.273288437757201	0.944727664670685	0.679087295512105	1.31427927792564
511	ebi-a-GCST90017012	finn-b-DM_NEPHROPATHY	Diabetic nephropathy || id:finn-b-DM_NEPHROPATHY	|| id:ebi-a-GCST90017012	Weighted median	13	-0.0527102717380047	0.0901619487886864	0.558804798969487	-0.22942769136383	0.124007147887821	0.948654824783549	0.794988451090246	1.13202396255055
512	ebi-a-GCST90017012	finn-b-DM_NEPHROPATHY	Diabetic nephropathy || id:finn-b-DM_NEPHROPATHY	|| id:ebi-a-GCST90017012	Weighted mode	13	-0.103053319754671	0.156039430072112	0.521453374802458	-0.408890602696011	0.202783963186668	0.902078873574957	0.664386910483559	1.22480783608153
513	ebi-a-GCST90017013	finn-b-DM_NEPHROPATHY	Diabetic nephropathy || id:finn-b-DM_NEPHROPATHY	|| id:ebi-a-GCST90017013	Inverse variance weighted	13	-0.101403254072544	0.131074045037327	0.439147637547428	-0.358308382345705	0.155501874200616	0.903568591695181	0.698857526449229	1.16824412558906
514	ebi-a-GCST90017013	finn-b-DM_NEPHROPATHY	Diabetic nephropathy || id:finn-b-DM_NEPHROPATHY	|| id:ebi-a-GCST90017013	MR Egger	13	-0.283384487388185	0.329900924819838	0.408670418783865	-0.929990300035068	0.363221325258697	0.753230124694023	0.394557537547317	1.43795407958347
515	ebi-a-GCST90017013	finn-b-DM_NEPHROPATHY	Diabetic nephropathy || id:finn-b-DM_NEPHROPATHY	|| id:ebi-a-GCST90017013	Simple mode	13	0.143845922645502	0.18514715982564	0.452245337972785	-0.219042510612753	0.506734355903756	1.15470618074439	0.803287569181002	1.65986181662032
516	ebi-a-GCST90017013	finn-b-DM_NEPHROPATHY	Diabetic nephropathy || id:finn-b-DM_NEPHROPATHY	|| id:ebi-a-GCST90017013	Weighted median	13	0.0533493567055436	0.131834440809652	0.685720578896814	-0.205046147281374	0.311744860692461	1.05479808154052	0.814609723519895	1.36580617772898
517	ebi-a-GCST90017013	finn-b-DM_NEPHROPATHY	Diabetic nephropathy || id:finn-b-DM_NEPHROPATHY	|| id:ebi-a-GCST90017013	Weighted mode	13	0.10137512636913	0.179189968980933	0.581994376737118	-0.249837212833498	0.452587465571759	1.10669171315055	0.778927572163689	1.57237539371467
518	ebi-a-GCST90017014	finn-b-DM_NEPHROPATHY	Diabetic nephropathy || id:finn-b-DM_NEPHROPATHY	|| id:ebi-a-GCST90017014	Inverse variance weighted	14	0.0115548963040691	0.0916364074075449	0.899656694966072	-0.168052462214719	0.191162254822857	1.0116219119894	0.845309486713577	1.21065587089979
519	ebi-a-GCST90017014	finn-b-DM_NEPHROPATHY	Diabetic nephropathy || id:finn-b-DM_NEPHROPATHY	|| id:ebi-a-GCST90017014	MR Egger	14	0.0172728566340005	0.30143335759132	0.955247416938957	-0.573536524244987	0.608082237512988	1.01742289504124	0.5635289766235	1.83690527070391
520	ebi-a-GCST90017014	finn-b-DM_NEPHROPATHY	Diabetic nephropathy || id:finn-b-DM_NEPHROPATHY	|| id:ebi-a-GCST90017014	Simple mode	14	0.0224223803746126	0.190152652322527	0.90793526406018	-0.350276818177541	0.395121578926766	1.0226756513827	0.704493046243018	1.48456467172886
521	ebi-a-GCST90017014	finn-b-DM_NEPHROPATHY	Diabetic nephropathy || id:finn-b-DM_NEPHROPATHY	|| id:ebi-a-GCST90017014	Weighted median	14	0.0101975930856126	0.114448980585804	0.929001125584028	-0.214122408862564	0.234517595033789	1.01024976573231	0.807249564473557	1.26429871761873
522	ebi-a-GCST90017014	finn-b-DM_NEPHROPATHY	Diabetic nephropathy || id:finn-b-DM_NEPHROPATHY	|| id:ebi-a-GCST90017014	Weighted mode	14	0.0181413899751608	0.158074641183761	0.910385274035178	-0.291684906745011	0.327967686695332	1.01830694460533	0.747003874776968	1.38814411604095
523	ebi-a-GCST90017015	finn-b-DM_NEPHROPATHY	Diabetic nephropathy || id:finn-b-DM_NEPHROPATHY	|| id:ebi-a-GCST90017015	Inverse variance weighted	17	-0.0536189834129875	0.0875339869870591	0.540173627767372	-0.225185597907623	0.117947631081648	0.947793162629262	0.798368029572199	1.12518518509331
524	ebi-a-GCST90017015	finn-b-DM_NEPHROPATHY	Diabetic nephropathy || id:finn-b-DM_NEPHROPATHY	|| id:ebi-a-GCST90017015	MR Egger	17	-0.019345996767653	0.254629910110328	0.940441548197191	-0.518420620583897	0.479728627048591	0.980839936078546	0.595460263374353	1.6156359028138
525	ebi-a-GCST90017015	finn-b-DM_NEPHROPATHY	Diabetic nephropathy || id:finn-b-DM_NEPHROPATHY	|| id:ebi-a-GCST90017015	Simple mode	17	-0.224967995888783	0.193669707749	0.262431669926964	-0.604560623076823	0.154624631299257	0.798541774970201	0.546314411859235	1.16721974110553
526	ebi-a-GCST90017015	finn-b-DM_NEPHROPATHY	Diabetic nephropathy || id:finn-b-DM_NEPHROPATHY	|| id:ebi-a-GCST90017015	Weighted median	17	-0.0838175400121736	0.119614756934066	0.483472096988692	-0.318262463602943	0.150627383578596	0.91959903081654	0.727411844224283	1.16256338715592
527	ebi-a-GCST90017015	finn-b-DM_NEPHROPATHY	Diabetic nephropathy || id:finn-b-DM_NEPHROPATHY	|| id:ebi-a-GCST90017015	Weighted mode	17	-0.227437201534597	0.181094457554934	0.227181333443938	-0.582382338342267	0.127507935273073	0.796572443453855	0.558566086819638	1.13599388262706
528	ebi-a-GCST90017016	finn-b-DM_NEPHROPATHY	Diabetic nephropathy || id:finn-b-DM_NEPHROPATHY	|| id:ebi-a-GCST90017016	Inverse variance weighted	10	0.0833326663128452	0.0719608941451379	0.246852973145469	-0.0577106862116251	0.224376018837316	1.0869033245342	0.943922997874715	1.25154153415414
529	ebi-a-GCST90017016	finn-b-DM_NEPHROPATHY	Diabetic nephropathy || id:finn-b-DM_NEPHROPATHY	|| id:ebi-a-GCST90017016	MR Egger	10	-0.590238371766649	0.293625293311422	0.079256627418179	-1.16574394665704	-0.0147327968762619	0.554195164507835	0.311690694507405	0.985375199760958
530	ebi-a-GCST90017016	finn-b-DM_NEPHROPATHY	Diabetic nephropathy || id:finn-b-DM_NEPHROPATHY	|| id:ebi-a-GCST90017016	Simple mode	10	-0.00589399058677698	0.147017979677159	0.968896408311938	-0.294049230754009	0.282261249580455	0.99412334490062	0.745239801822806	1.32612512436819
531	ebi-a-GCST90017016	finn-b-DM_NEPHROPATHY	Diabetic nephropathy || id:finn-b-DM_NEPHROPATHY	|| id:ebi-a-GCST90017016	Weighted median	10	-0.0102603891449164	0.0997320900991356	0.918058595399736	-0.205735285739222	0.185214507449389	0.989792069080551	0.814048538020745	1.20347656713044
532	ebi-a-GCST90017016	finn-b-DM_NEPHROPATHY	Diabetic nephropathy || id:finn-b-DM_NEPHROPATHY	|| id:ebi-a-GCST90017016	Weighted mode	10	-0.0239922512106669	0.123389533598109	0.850147134113836	-0.265835737062961	0.217851234641627	0.976293274819513	0.76656503538388	1.24340207870359
533	ebi-a-GCST90017017	finn-b-DM_NEPHROPATHY	Diabetic nephropathy || id:finn-b-DM_NEPHROPATHY	|| id:ebi-a-GCST90017017	Inverse variance weighted	5	0.156446416572039	0.113313928651342	0.167387847939173	-0.0656488835845924	0.37854171672867	1.16934810296047	0.936459612916183	1.46015371836397
534	ebi-a-GCST90017017	finn-b-DM_NEPHROPATHY	Diabetic nephropathy || id:finn-b-DM_NEPHROPATHY	|| id:ebi-a-GCST90017017	MR Egger	5	0.601223309188649	0.68693484260375	0.445874606488264	-0.745168982314702	1.947615600692	1.82434917900502	0.474654085016683	7.01194834722492
535	ebi-a-GCST90017017	finn-b-DM_NEPHROPATHY	Diabetic nephropathy || id:finn-b-DM_NEPHROPATHY	|| id:ebi-a-GCST90017017	Simple mode	5	0.105807343376107	0.203127215878122	0.629947974617499	-0.292321999745012	0.503936686497226	1.11160769728962	0.746528115404949	1.65522456177454
536	ebi-a-GCST90017017	finn-b-DM_NEPHROPATHY	Diabetic nephropathy || id:finn-b-DM_NEPHROPATHY	|| id:ebi-a-GCST90017017	Weighted median	5	0.126689156335609	0.138735381842238	0.361152503733635	-0.145232192075177	0.398610504746395	1.13506413544353	0.864821465105668	1.48975325376868
537	ebi-a-GCST90017017	finn-b-DM_NEPHROPATHY	Diabetic nephropathy || id:finn-b-DM_NEPHROPATHY	|| id:ebi-a-GCST90017017	Weighted mode	5	0.0726356057152365	0.197899933891519	0.732187925097153	-0.315248264712141	0.460519476142614	1.0753386182659	0.729607715932804	1.58489708741035
538	ebi-a-GCST90017018	finn-b-DM_NEPHROPATHY	Diabetic nephropathy || id:finn-b-DM_NEPHROPATHY	|| id:ebi-a-GCST90017018	Inverse variance weighted	15	0.124543081130996	0.107433960713446	0.246353301600972	-0.0860274818673588	0.335113644129351	1.13263081442567	0.917569014363704	1.39809926196796
539	ebi-a-GCST90017018	finn-b-DM_NEPHROPATHY	Diabetic nephropathy || id:finn-b-DM_NEPHROPATHY	|| id:ebi-a-GCST90017018	MR Egger	15	0.530457585077295	0.349742345075676	0.153274897699172	-0.155037411271029	1.21595258142562	1.69970989258215	0.856383138502609	3.37350607345339
540	ebi-a-GCST90017018	finn-b-DM_NEPHROPATHY	Diabetic nephropathy || id:finn-b-DM_NEPHROPATHY	|| id:ebi-a-GCST90017018	Simple mode	15	0.0990092844254211	0.289608962455214	0.737524580537231	-0.468624281986798	0.66664285083764	1.10407655022769	0.625862686872444	1.94768765470613
541	ebi-a-GCST90017018	finn-b-DM_NEPHROPATHY	Diabetic nephropathy || id:finn-b-DM_NEPHROPATHY	|| id:ebi-a-GCST90017018	Weighted median	15	0.152722266548593	0.154656544981813	0.323400978087885	-0.15040456161576	0.455849094712945	1.16500137415434	0.860359837442001	1.57751227186148
542	ebi-a-GCST90017018	finn-b-DM_NEPHROPATHY	Diabetic nephropathy || id:finn-b-DM_NEPHROPATHY	|| id:ebi-a-GCST90017018	Weighted mode	15	0.199157603940536	0.259938092326081	0.456298147380864	-0.310321057018582	0.708636264899654	1.22037428654072	0.73321151572817	2.03121932389549
543	ebi-a-GCST90017019	finn-b-DM_NEPHROPATHY	Diabetic nephropathy || id:finn-b-DM_NEPHROPATHY	|| id:ebi-a-GCST90017019	Inverse variance weighted	18	-0.110868199830468	0.107131915652181	0.300727035698074	-0.320846754508742	0.0991103548478065	0.89505670978132	0.72553442735103	1.10418814535035
544	ebi-a-GCST90017019	finn-b-DM_NEPHROPATHY	Diabetic nephropathy || id:finn-b-DM_NEPHROPATHY	|| id:ebi-a-GCST90017019	MR Egger	18	-0.487818273643289	0.285785426424993	0.107162451795152	-1.04795770943628	0.0723211621496974	0.613964436425688	0.35065315395768	1.07500053811296
545	ebi-a-GCST90017019	finn-b-DM_NEPHROPATHY	Diabetic nephropathy || id:finn-b-DM_NEPHROPATHY	|| id:ebi-a-GCST90017019	Simple mode	18	-0.307059723185074	0.285706399223351	0.29750978689072	-0.867044265662841	0.252924819292693	0.73560666682222	0.420191690588668	1.28778645649851
546	ebi-a-GCST90017019	finn-b-DM_NEPHROPATHY	Diabetic nephropathy || id:finn-b-DM_NEPHROPATHY	|| id:ebi-a-GCST90017019	Weighted median	18	-0.268742341315618	0.138110836513091	0.0516733085350412	-0.539439580881277	0.00195489825004147	0.764340169161278	0.583074927164872	1.00195681030938
547	ebi-a-GCST90017019	finn-b-DM_NEPHROPATHY	Diabetic nephropathy || id:finn-b-DM_NEPHROPATHY	|| id:ebi-a-GCST90017019	Weighted mode	18	-0.377433850870231	0.235662379913986	0.127664261379437	-0.839332115501643	0.0844644137611811	0.685618553154938	0.431998952503388	1.08813412094231
548	ebi-a-GCST90017020	finn-b-DM_NEPHROPATHY	Diabetic nephropathy || id:finn-b-DM_NEPHROPATHY	|| id:ebi-a-GCST90017020	Inverse variance weighted	13	0.209228586821882	0.14707432193177	0.154850849403047	-0.0790370841643864	0.497494257808151	1.23272675141689	0.924005657832007	1.64459517187838
549	ebi-a-GCST90017020	finn-b-DM_NEPHROPATHY	Diabetic nephropathy || id:finn-b-DM_NEPHROPATHY	|| id:ebi-a-GCST90017020	MR Egger	13	0.328017708001456	0.521245252307188	0.542003771841408	-0.693622986520633	1.34965840252355	1.38821355455941	0.499762153608509	3.8561080689037
550	ebi-a-GCST90017020	finn-b-DM_NEPHROPATHY	Diabetic nephropathy || id:finn-b-DM_NEPHROPATHY	|| id:ebi-a-GCST90017020	Simple mode	13	0.35176993963217	0.322752057527425	0.297156646821218	-0.280824093121583	0.984363972385923	1.42158143654693	0.755161161840012	2.67610926363157
551	ebi-a-GCST90017020	finn-b-DM_NEPHROPATHY	Diabetic nephropathy || id:finn-b-DM_NEPHROPATHY	|| id:ebi-a-GCST90017020	Weighted median	13	0.339814203292141	0.18497594716324	0.0661992111197433	-0.0227386531478083	0.702367059732091	1.40468658017474	0.977517921624662	2.0185250263684
552	ebi-a-GCST90017020	finn-b-DM_NEPHROPATHY	Diabetic nephropathy || id:finn-b-DM_NEPHROPATHY	|| id:ebi-a-GCST90017020	Weighted mode	13	0.35176993963217	0.295724281088097	0.257239174728848	-0.2278496513005	0.93138953056484	1.42158143654693	0.796243965081099	2.53803340352979
553	ebi-a-GCST90017021	finn-b-DM_NEPHROPATHY	Diabetic nephropathy || id:finn-b-DM_NEPHROPATHY	|| id:ebi-a-GCST90017021	Inverse variance weighted	15	-0.00287004791628154	0.11026154378022	0.979233844538244	-0.218982673725513	0.21324257789295	0.997134066733884	0.803335636846796	1.23768484981436
554	ebi-a-GCST90017021	finn-b-DM_NEPHROPATHY	Diabetic nephropathy || id:finn-b-DM_NEPHROPATHY	|| id:ebi-a-GCST90017021	MR Egger	15	0.0590571689660909	0.291773805861119	0.842731555401607	-0.512819490521703	0.630933828453885	1.06083588589742	0.598804871805697	1.87936476437508
555	ebi-a-GCST90017021	finn-b-DM_NEPHROPATHY	Diabetic nephropathy || id:finn-b-DM_NEPHROPATHY	|| id:ebi-a-GCST90017021	Simple mode	15	-0.109557899943682	0.247842245036785	0.665207141387004	-0.59532870021578	0.376212900328417	0.89623027117759	0.551381296926615	1.45675724485439
556	ebi-a-GCST90017021	finn-b-DM_NEPHROPATHY	Diabetic nephropathy || id:finn-b-DM_NEPHROPATHY	|| id:ebi-a-GCST90017021	Weighted median	15	-0.0577873367461855	0.145649104956927	0.691546486370607	-0.343259582461763	0.227684908969392	0.943850648445191	0.709454025833017	1.25568960655963
557	ebi-a-GCST90017021	finn-b-DM_NEPHROPATHY	Diabetic nephropathy || id:finn-b-DM_NEPHROPATHY	|| id:ebi-a-GCST90017021	Weighted mode	15	-0.140996449022947	0.238081591126327	0.563146966478538	-0.607636367630548	0.325643469584655	0.868492395688761	0.544636669758051	1.38492151419823
558	ebi-a-GCST90017022	finn-b-DM_NEPHROPATHY	Diabetic nephropathy || id:finn-b-DM_NEPHROPATHY	|| id:ebi-a-GCST90017022	Inverse variance weighted	10	-0.072467111432656	0.0991536012322663	0.464866454460958	-0.266808169847898	0.121873946982586	0.930096335693234	0.765819964735962	1.12961170184201
559	ebi-a-GCST90017022	finn-b-DM_NEPHROPATHY	Diabetic nephropathy || id:finn-b-DM_NEPHROPATHY	|| id:ebi-a-GCST90017022	MR Egger	10	0.532783852912161	0.404402813540693	0.224163730397147	-0.259845661627596	1.32541336745192	1.70366847561089	0.771170597834184	3.76374084144534
560	ebi-a-GCST90017022	finn-b-DM_NEPHROPATHY	Diabetic nephropathy || id:finn-b-DM_NEPHROPATHY	|| id:ebi-a-GCST90017022	Simple mode	10	-0.381792438090471	0.24180043441381	0.148802602672681	-0.855721289541538	0.0921364133605969	0.682636727884503	0.42497654936638	1.09651439109201
561	ebi-a-GCST90017022	finn-b-DM_NEPHROPATHY	Diabetic nephropathy || id:finn-b-DM_NEPHROPATHY	|| id:ebi-a-GCST90017022	Weighted median	10	0.015606763021887	0.141799924019192	0.91236031768573	-0.262321088055729	0.293534614099503	1.01572918458687	0.769263982572213	1.34115960163864
562	ebi-a-GCST90017022	finn-b-DM_NEPHROPATHY	Diabetic nephropathy || id:finn-b-DM_NEPHROPATHY	|| id:ebi-a-GCST90017022	Weighted mode	10	0.17228238601634	0.250135423056748	0.508340740393208	-0.317983043174887	0.662547815207567	1.1880132641842	0.727615126352437	1.93972811279073
563	ebi-a-GCST90017023	finn-b-DM_NEPHROPATHY	Diabetic nephropathy || id:finn-b-DM_NEPHROPATHY	|| id:ebi-a-GCST90017023	Inverse variance weighted	3	0.257445629026685	0.348305371307369	0.459823389914174	-0.425232898735759	0.940124156789128	1.29362147360956	0.653617540702868	2.56029927713416
564	ebi-a-GCST90017023	finn-b-DM_NEPHROPATHY	Diabetic nephropathy || id:finn-b-DM_NEPHROPATHY	|| id:ebi-a-GCST90017023	MR Egger	3	-3.88543618527854	7.1900163186795	0.684594583369992	-17.9778681698903	10.2069957993333	0.020538868055425	1.55708046972358e-08	27092.0552406032
565	ebi-a-GCST90017023	finn-b-DM_NEPHROPATHY	Diabetic nephropathy || id:finn-b-DM_NEPHROPATHY	|| id:ebi-a-GCST90017023	Simple mode	3	-0.10117670199124	0.490183703197503	0.855579237001651	-1.06193676025835	0.859583356275865	0.903773320230193	0.345785457850901	2.36217630271804
566	ebi-a-GCST90017023	finn-b-DM_NEPHROPATHY	Diabetic nephropathy || id:finn-b-DM_NEPHROPATHY	|| id:ebi-a-GCST90017023	Weighted median	3	-0.0357340420445255	0.41061228289895	0.930650656727518	-0.840534116526468	0.769066032437417	0.964896881362628	0.431480001272193	2.15775004384502
567	ebi-a-GCST90017023	finn-b-DM_NEPHROPATHY	Diabetic nephropathy || id:finn-b-DM_NEPHROPATHY	|| id:ebi-a-GCST90017023	Weighted mode	3	-0.105134695014101	0.466725842927916	0.842700012883168	-1.01991734715282	0.809647957124615	0.900203261528813	0.360624745603298	2.24711676596522
568	ebi-a-GCST90017024	finn-b-DM_NEPHROPATHY	Diabetic nephropathy || id:finn-b-DM_NEPHROPATHY	|| id:ebi-a-GCST90017024	Inverse variance weighted	15	-0.0174924967944105	0.117625764351095	0.881779992097843	-0.248038994922557	0.213054001333736	0.982659608734481	0.780329513795781	1.23745147346934
569	ebi-a-GCST90017024	finn-b-DM_NEPHROPATHY	Diabetic nephropathy || id:finn-b-DM_NEPHROPATHY	|| id:ebi-a-GCST90017024	MR Egger	15	0.105610086858606	0.240012531417891	0.667150303381089	-0.364814474720459	0.576034648437672	1.1113884470514	0.694325453853424	1.77897018377218
570	ebi-a-GCST90017024	finn-b-DM_NEPHROPATHY	Diabetic nephropathy || id:finn-b-DM_NEPHROPATHY	|| id:ebi-a-GCST90017024	Simple mode	15	0.104580381315274	0.338509476610798	0.761914062674978	-0.558898192841889	0.768058955472437	1.11024463320347	0.571838772929423	2.15557811731184
571	ebi-a-GCST90017024	finn-b-DM_NEPHROPATHY	Diabetic nephropathy || id:finn-b-DM_NEPHROPATHY	|| id:ebi-a-GCST90017024	Weighted median	15	-0.157858421163662	0.167422419582053	0.345744821363952	-0.486006363544485	0.170289521217161	0.853970677584948	0.615077893225539	1.18564807190605
572	ebi-a-GCST90017024	finn-b-DM_NEPHROPATHY	Diabetic nephropathy || id:finn-b-DM_NEPHROPATHY	|| id:ebi-a-GCST90017024	Weighted mode	15	-0.168908908264541	0.18233402686503	0.369948005274964	-0.526283600919999	0.188465784390918	0.844585834671504	0.59079653048101	1.20739577049816
573	ebi-a-GCST90017025	finn-b-DM_NEPHROPATHY	Diabetic nephropathy || id:finn-b-DM_NEPHROPATHY	|| id:ebi-a-GCST90017025	Inverse variance weighted	16	0.128129433953452	0.0989656817012326	0.195428740998402	-0.0658433021809643	0.322102170087867	1.13670012076634	0.936277565449961	1.38002576610842
574	ebi-a-GCST90017025	finn-b-DM_NEPHROPATHY	Diabetic nephropathy || id:finn-b-DM_NEPHROPATHY	|| id:ebi-a-GCST90017025	MR Egger	16	0.180703093119368	0.45956964668251	0.700093796582199	-0.720053414378352	1.08145960061709	1.19805941439775	0.486726257085171	2.94898074540472
575	ebi-a-GCST90017025	finn-b-DM_NEPHROPATHY	Diabetic nephropathy || id:finn-b-DM_NEPHROPATHY	|| id:ebi-a-GCST90017025	Simple mode	16	0.0146802366340557	0.218111439297558	0.947226955484408	-0.412818184389158	0.442178657657269	1.01478852053678	0.661782594296892	1.55609372366061
576	ebi-a-GCST90017025	finn-b-DM_NEPHROPATHY	Diabetic nephropathy || id:finn-b-DM_NEPHROPATHY	|| id:ebi-a-GCST90017025	Weighted median	16	0.0443603705188985	0.130131594022088	0.733187484177476	-0.210697553764394	0.299418294802191	1.04535900358438	0.810019017039755	1.34907381603029
577	ebi-a-GCST90017025	finn-b-DM_NEPHROPATHY	Diabetic nephropathy || id:finn-b-DM_NEPHROPATHY	|| id:ebi-a-GCST90017025	Weighted mode	16	0.00957267966231479	0.21218496896922	0.964610946402766	-0.406309859517356	0.425455218841986	1.00961864431149	0.666103736861887	1.53028687655105
578	ebi-a-GCST90017026	finn-b-DM_NEPHROPATHY	Diabetic nephropathy || id:finn-b-DM_NEPHROPATHY	|| id:ebi-a-GCST90017026	Inverse variance weighted	13	0.0335290254202251	0.149281571166862	0.822288460799601	-0.259062854066824	0.326120904907274	1.03409745840397	0.7717745123524	1.3855828825159
579	ebi-a-GCST90017026	finn-b-DM_NEPHROPATHY	Diabetic nephropathy || id:finn-b-DM_NEPHROPATHY	|| id:ebi-a-GCST90017026	MR Egger	13	0.0759632607179973	0.637592756805891	0.90731185876769	-1.17371854262155	1.32564506405754	1.07892293457517	0.309214971717411	3.7646129884556
580	ebi-a-GCST90017026	finn-b-DM_NEPHROPATHY	Diabetic nephropathy || id:finn-b-DM_NEPHROPATHY	|| id:ebi-a-GCST90017026	Simple mode	13	-0.286712026783886	0.346141683527639	0.42366436392601	-0.965149726498059	0.391725672930287	0.750727887235773	0.380926160729253	1.47953178010808
581	ebi-a-GCST90017026	finn-b-DM_NEPHROPATHY	Diabetic nephropathy || id:finn-b-DM_NEPHROPATHY	|| id:ebi-a-GCST90017026	Weighted median	13	-0.0630107942691299	0.192449624492725	0.743354413903955	-0.440212058274871	0.314190469736611	0.938933338535281	0.643899862310453	1.36915049344731
582	ebi-a-GCST90017026	finn-b-DM_NEPHROPATHY	Diabetic nephropathy || id:finn-b-DM_NEPHROPATHY	|| id:ebi-a-GCST90017026	Weighted mode	13	-0.273665884721823	0.325388013414399	0.416767651742685	-0.911426391014045	0.3640946215704	0.760586156267525	0.40195047638906	1.43921038806251
583	ebi-a-GCST90017027	finn-b-DM_NEPHROPATHY	Diabetic nephropathy || id:finn-b-DM_NEPHROPATHY	|| id:ebi-a-GCST90017027	Inverse variance weighted	11	-0.00143731936152631	0.120570753413755	0.990488673799986	-0.237755996052486	0.234881357329433	0.998563713087235	0.788395039127724	1.26475870548067
584	ebi-a-GCST90017027	finn-b-DM_NEPHROPATHY	Diabetic nephropathy || id:finn-b-DM_NEPHROPATHY	|| id:ebi-a-GCST90017027	MR Egger	11	-0.249370285311661	0.650206721846624	0.710233442677246	-1.52377546013104	1.02503488950772	0.779291359809272	0.217887705753466	2.7871927026508
585	ebi-a-GCST90017027	finn-b-DM_NEPHROPATHY	Diabetic nephropathy || id:finn-b-DM_NEPHROPATHY	|| id:ebi-a-GCST90017027	Simple mode	11	0.0963670271879442	0.195066849493934	0.631962502916033	-0.285963997820166	0.478698052196054	1.10116314664796	0.751289663525571	1.61397172675779
586	ebi-a-GCST90017027	finn-b-DM_NEPHROPATHY	Diabetic nephropathy || id:finn-b-DM_NEPHROPATHY	|| id:ebi-a-GCST90017027	Weighted median	11	0.107365189693865	0.124444591504021	0.3882722025458	-0.136546209654016	0.351276589041745	1.11334076082046	0.872366007596826	1.42088027148019
587	ebi-a-GCST90017027	finn-b-DM_NEPHROPATHY	Diabetic nephropathy || id:finn-b-DM_NEPHROPATHY	|| id:ebi-a-GCST90017027	Weighted mode	11	0.100666066881267	0.185186159060925	0.598629424766241	-0.262298804878146	0.46363093864068	1.10590728102858	0.769281124409131	1.58983611507616
588	ebi-a-GCST90017028	finn-b-DM_NEPHROPATHY	Diabetic nephropathy || id:finn-b-DM_NEPHROPATHY	|| id:ebi-a-GCST90017028	Inverse variance weighted	12	-0.199209643359306	0.132214309306751	0.131883026189646	-0.458349689600539	0.0599304028819264	0.819378098148657	0.632326319603422	1.06176264835344
589	ebi-a-GCST90017028	finn-b-DM_NEPHROPATHY	Diabetic nephropathy || id:finn-b-DM_NEPHROPATHY	|| id:ebi-a-GCST90017028	MR Egger	12	-0.373943067832164	0.431665287778702	0.406641110100694	-1.22000703187842	0.472120896214092	0.688016080960972	0.295228090908673	1.60339121593726
590	ebi-a-GCST90017028	finn-b-DM_NEPHROPATHY	Diabetic nephropathy || id:finn-b-DM_NEPHROPATHY	|| id:ebi-a-GCST90017028	Simple mode	12	0.141291056276624	0.306779014742974	0.65408360356454	-0.459995812619605	0.742577925172852	1.15175982613108	0.631286288937221	2.10134564988378
591	ebi-a-GCST90017028	finn-b-DM_NEPHROPATHY	Diabetic nephropathy || id:finn-b-DM_NEPHROPATHY	|| id:ebi-a-GCST90017028	Weighted median	12	-0.0599549133151681	0.180339128864156	0.739544590935876	-0.413419605888913	0.293509779258577	0.941806995582188	0.661384703678498	1.34112629456687
592	ebi-a-GCST90017028	finn-b-DM_NEPHROPATHY	Diabetic nephropathy || id:finn-b-DM_NEPHROPATHY	|| id:ebi-a-GCST90017028	Weighted mode	12	0.131072269159124	0.294203935458609	0.664588357780569	-0.44556744433975	0.707711982657998	1.14005016880198	0.640460747075089	2.02934277131122
593	ebi-a-GCST90017029	finn-b-DM_NEPHROPATHY	Diabetic nephropathy || id:finn-b-DM_NEPHROPATHY	|| id:ebi-a-GCST90017029	Wald ratio	1	-0.131215869401617	0.515215251915173	0.798968991767908	-1.14103776315536	0.878606024352122	0.877028430352525	0.31948729757445	2.40754131224066
594	ebi-a-GCST90017030	finn-b-DM_NEPHROPATHY	Diabetic nephropathy || id:finn-b-DM_NEPHROPATHY	|| id:ebi-a-GCST90017030	Inverse variance weighted	8	-0.0328776965887054	0.0983908394756748	0.738263322688409	-0.225723741961028	0.159968348783617	0.967656900092005	0.797938508147222	1.17347372853311
595	ebi-a-GCST90017030	finn-b-DM_NEPHROPATHY	Diabetic nephropathy || id:finn-b-DM_NEPHROPATHY	|| id:ebi-a-GCST90017030	MR Egger	8	0.170081781005455	0.25275337194847	0.526054864601893	-0.325314828013547	0.665478390024457	1.18540179070672	0.72229991759409	1.94542096874552
596	ebi-a-GCST90017030	finn-b-DM_NEPHROPATHY	Diabetic nephropathy || id:finn-b-DM_NEPHROPATHY	|| id:ebi-a-GCST90017030	Simple mode	8	0.0734587921863666	0.178386272710698	0.692805888746359	-0.276178302326601	0.423095886699335	1.0762241869124	0.758677644711499	1.52668067731942
597	ebi-a-GCST90017030	finn-b-DM_NEPHROPATHY	Diabetic nephropathy || id:finn-b-DM_NEPHROPATHY	|| id:ebi-a-GCST90017030	Weighted median	8	0.0608340783188074	0.124777277955757	0.625874771063361	-0.183729386474476	0.305397543112091	1.06272257084241	0.832160967372332	1.35716442714693
598	ebi-a-GCST90017030	finn-b-DM_NEPHROPATHY	Diabetic nephropathy || id:finn-b-DM_NEPHROPATHY	|| id:ebi-a-GCST90017030	Weighted mode	8	0.0734587921863666	0.163180107664186	0.66619872849134	-0.246374218835437	0.39329180320817	1.0762241869124	0.781629669644326	1.48185073504478
599	ebi-a-GCST90017031	finn-b-DM_NEPHROPATHY	Diabetic nephropathy || id:finn-b-DM_NEPHROPATHY	|| id:ebi-a-GCST90017031	Inverse variance weighted	10	-0.0394796822589534	0.0781140088283605	0.613270167985245	-0.19258313956254	0.113623775044633	0.961289485023012	0.824825739701679	1.1203305492746
600	ebi-a-GCST90017031	finn-b-DM_NEPHROPATHY	Diabetic nephropathy || id:finn-b-DM_NEPHROPATHY	|| id:ebi-a-GCST90017031	MR Egger	10	0.329039865548749	0.401825737989553	0.436576759537361	-0.458538580910774	1.11661831200827	1.38963325297557	0.632206889936384	3.05450732745064
601	ebi-a-GCST90017031	finn-b-DM_NEPHROPATHY	Diabetic nephropathy || id:finn-b-DM_NEPHROPATHY	|| id:ebi-a-GCST90017031	Simple mode	10	-0.0265551571528382	0.166611226768034	0.876885866421194	-0.353113161618185	0.300002847312508	0.973794330631487	0.702497693103414	1.34986265105134
602	ebi-a-GCST90017031	finn-b-DM_NEPHROPATHY	Diabetic nephropathy || id:finn-b-DM_NEPHROPATHY	|| id:ebi-a-GCST90017031	Weighted median	10	-0.0240927912909217	0.104029381326062	0.816851794482722	-0.227990378690002	0.179804796108159	0.976195123149482	0.796131919630603	1.19698368444139
603	ebi-a-GCST90017031	finn-b-DM_NEPHROPATHY	Diabetic nephropathy || id:finn-b-DM_NEPHROPATHY	|| id:ebi-a-GCST90017031	Weighted mode	10	-0.000856467383030135	0.145407078356459	0.995428873043905	-0.285854340961691	0.28414140619563	0.999143899280473	0.751372052107032	1.32862079268179
604	ebi-a-GCST90017032	finn-b-DM_NEPHROPATHY	Diabetic nephropathy || id:finn-b-DM_NEPHROPATHY	|| id:ebi-a-GCST90017032	Inverse variance weighted	10	0.31423799487795	0.137865407338858	0.0226486469051335	0.0440217964937873	0.584454193262112	1.36921556406425	1.04500513208808	1.79401153478524
605	ebi-a-GCST90017032	finn-b-DM_NEPHROPATHY	Diabetic nephropathy || id:finn-b-DM_NEPHROPATHY	|| id:ebi-a-GCST90017032	MR Egger	10	0.492059596819095	0.540670387985058	0.389370836676708	-0.567654363631618	1.55177355726981	1.63568159772078	0.56685351271623	4.7198336591446
606	ebi-a-GCST90017032	finn-b-DM_NEPHROPATHY	Diabetic nephropathy || id:finn-b-DM_NEPHROPATHY	|| id:ebi-a-GCST90017032	Simple mode	10	0.231291575376692	0.24313320616985	0.366300774095707	-0.245249508716213	0.707832659469597	1.26022663694098	0.78250927099881	2.02958768070364
607	ebi-a-GCST90017032	finn-b-DM_NEPHROPATHY	Diabetic nephropathy || id:finn-b-DM_NEPHROPATHY	|| id:ebi-a-GCST90017032	Weighted median	10	0.245177719539725	0.181342281309601	0.17637010213458	-0.110253151827094	0.600608590906544	1.27784839165415	0.895607381951128	1.82322806283235
608	ebi-a-GCST90017032	finn-b-DM_NEPHROPATHY	Diabetic nephropathy || id:finn-b-DM_NEPHROPATHY	|| id:ebi-a-GCST90017032	Weighted mode	10	0.211750702089111	0.254598672858114	0.427091336519572	-0.287262696712794	0.710764100891015	1.23583975440297	0.750314597766965	2.03554602710414
609	ebi-a-GCST90017033	finn-b-DM_NEPHROPATHY	Diabetic nephropathy || id:finn-b-DM_NEPHROPATHY	|| id:ebi-a-GCST90017033	Inverse variance weighted	8	0.00290454783792885	0.08906720937059	0.973985003040495	-0.171667182528428	0.177476278204285	1.00290877012395	0.842259445185155	1.19419972900444
610	ebi-a-GCST90017033	finn-b-DM_NEPHROPATHY	Diabetic nephropathy || id:finn-b-DM_NEPHROPATHY	|| id:ebi-a-GCST90017033	MR Egger	8	0.567000277707935	0.354758928839898	0.161098429161233	-0.128327222818265	1.26232777823414	1.76297068912081	0.879565518142173	3.53363744552423
611	ebi-a-GCST90017033	finn-b-DM_NEPHROPATHY	Diabetic nephropathy || id:finn-b-DM_NEPHROPATHY	|| id:ebi-a-GCST90017033	Simple mode	8	0.136212267468868	0.176641873550183	0.465862281754511	-0.210005804689491	0.482430339627227	1.14592511040314	0.810579540793989	1.62000678843458
612	ebi-a-GCST90017033	finn-b-DM_NEPHROPATHY	Diabetic nephropathy || id:finn-b-DM_NEPHROPATHY	|| id:ebi-a-GCST90017033	Weighted median	8	0.0994297094469491	0.116502971851103	0.393408623394673	-0.128916115381213	0.327775534275111	1.1045408292255	0.8790477010342	1.3878774064147
613	ebi-a-GCST90017033	finn-b-DM_NEPHROPATHY	Diabetic nephropathy || id:finn-b-DM_NEPHROPATHY	|| id:ebi-a-GCST90017033	Weighted mode	8	0.142097346402428	0.175655397547677	0.445161623967097	-0.202187232791019	0.486381925595875	1.15268885318853	0.816941955299545	1.62642104943418
614	ebi-a-GCST90017034	finn-b-DM_NEPHROPATHY	Diabetic nephropathy || id:finn-b-DM_NEPHROPATHY	|| id:ebi-a-GCST90017034	Inverse variance weighted	8	0.144035833299849	0.164572516642962	0.381458591979913	-0.178526299320356	0.466597965920053	1.15492549257492	0.836502057152525	1.59456020698849
615	ebi-a-GCST90017034	finn-b-DM_NEPHROPATHY	Diabetic nephropathy || id:finn-b-DM_NEPHROPATHY	|| id:ebi-a-GCST90017034	MR Egger	8	0.110899146507237	0.518498731985827	0.837719833059464	-0.905358368184983	1.12715666119946	1.11728221935787	0.404396936136005	3.08686700156751
616	ebi-a-GCST90017034	finn-b-DM_NEPHROPATHY	Diabetic nephropathy || id:finn-b-DM_NEPHROPATHY	|| id:ebi-a-GCST90017034	Simple mode	8	-0.0561382199922209	0.301041323955285	0.857357549530291	-0.64617921494458	0.533902774960139	0.945408452510125	0.524044216836929	1.70557581471359
617	ebi-a-GCST90017034	finn-b-DM_NEPHROPATHY	Diabetic nephropathy || id:finn-b-DM_NEPHROPATHY	|| id:ebi-a-GCST90017034	Weighted median	8	-0.0105673862206233	0.212756835199348	0.960386284077649	-0.427570783211346	0.4064360107701	0.98948825244758	0.652091243250238	1.50145706121075
618	ebi-a-GCST90017034	finn-b-DM_NEPHROPATHY	Diabetic nephropathy || id:finn-b-DM_NEPHROPATHY	|| id:ebi-a-GCST90017034	Weighted mode	8	-0.0599170088778506	0.273488502232394	0.832835456391734	-0.595954473253342	0.476120455497641	0.941842694922995	0.55103636531329	1.60981691557774
619	ebi-a-GCST90017035	finn-b-DM_NEPHROPATHY	Diabetic nephropathy || id:finn-b-DM_NEPHROPATHY	|| id:ebi-a-GCST90017035	Inverse variance weighted	10	0.117346844360976	0.0722542925201612	0.104358461260613	-0.02427156897854	0.258965257700492	1.12450939179996	0.976020616842083	1.29558879231227
620	ebi-a-GCST90017035	finn-b-DM_NEPHROPATHY	Diabetic nephropathy || id:finn-b-DM_NEPHROPATHY	|| id:ebi-a-GCST90017035	MR Egger	10	0.353555884902285	0.231807240314246	0.165715529616381	-0.100786306113637	0.807898075918206	1.42412257167831	0.90412621848923	2.24318801699236
621	ebi-a-GCST90017035	finn-b-DM_NEPHROPATHY	Diabetic nephropathy || id:finn-b-DM_NEPHROPATHY	|| id:ebi-a-GCST90017035	Simple mode	10	0.0186279155367984	0.176600158735407	0.918307871914872	-0.327508395584598	0.364764226658195	1.01880249750327	0.720717240407577	1.44017441338287
622	ebi-a-GCST90017035	finn-b-DM_NEPHROPATHY	Diabetic nephropathy || id:finn-b-DM_NEPHROPATHY	|| id:ebi-a-GCST90017035	Weighted median	10	0.119556852959999	0.0944476314461212	0.205565581908947	-0.0655605046743985	0.304674210594397	1.12699731537916	0.936542379853585	1.35618310094028
623	ebi-a-GCST90017035	finn-b-DM_NEPHROPATHY	Diabetic nephropathy || id:finn-b-DM_NEPHROPATHY	|| id:ebi-a-GCST90017035	Weighted mode	10	0.0163810235455762	0.162135749473178	0.921739431767317	-0.301405045421852	0.334167092513005	1.01651592813018	0.73977806833409	1.39677651497465
624	ebi-a-GCST90017036	finn-b-DM_NEPHROPATHY	Diabetic nephropathy || id:finn-b-DM_NEPHROPATHY	|| id:ebi-a-GCST90017036	Inverse variance weighted	16	0.0545670774339387	0.0964936775613812	0.571734409433778	-0.134560530586368	0.243694685454246	1.0560833133966	0.874099967491633	1.27595470348239
625	ebi-a-GCST90017036	finn-b-DM_NEPHROPATHY	Diabetic nephropathy || id:finn-b-DM_NEPHROPATHY	|| id:ebi-a-GCST90017036	MR Egger	16	0.150392101508949	0.346074938197175	0.670501375254188	-0.527914777357513	0.828698980375412	1.16228988901197	0.58983362265091	2.29033702763157
626	ebi-a-GCST90017036	finn-b-DM_NEPHROPATHY	Diabetic nephropathy || id:finn-b-DM_NEPHROPATHY	|| id:ebi-a-GCST90017036	Simple mode	16	-0.229440452411862	0.262956676775336	0.396666022866407	-0.74483553889152	0.285954634067797	0.794978306269167	0.474812381689643	1.33103207037193
627	ebi-a-GCST90017036	finn-b-DM_NEPHROPATHY	Diabetic nephropathy || id:finn-b-DM_NEPHROPATHY	|| id:ebi-a-GCST90017036	Weighted median	16	-0.0504418136230562	0.129627041512176	0.697179737025451	-0.304510814986921	0.203627187740809	0.950809251208295	0.737484052311094	1.22584105968155
628	ebi-a-GCST90017036	finn-b-DM_NEPHROPATHY	Diabetic nephropathy || id:finn-b-DM_NEPHROPATHY	|| id:ebi-a-GCST90017036	Weighted mode	16	-0.215566624543142	0.26897389294366	0.435389103892052	-0.742755454712716	0.311622205626431	0.806084563453267	0.475801059322567	1.36563866495542
629	ebi-a-GCST90017037	finn-b-DM_NEPHROPATHY	Diabetic nephropathy || id:finn-b-DM_NEPHROPATHY	|| id:ebi-a-GCST90017037	Inverse variance weighted	9	0.0624140476300386	0.128984140537293	0.62846442265727	-0.190394867823057	0.315222963083134	1.06440296702833	0.826632658851882	1.37056486225972
630	ebi-a-GCST90017037	finn-b-DM_NEPHROPATHY	Diabetic nephropathy || id:finn-b-DM_NEPHROPATHY	|| id:ebi-a-GCST90017037	MR Egger	9	-0.628376455978606	0.561462541601775	0.299992526573142	-1.72884303751808	0.472090125560873	0.533457189549373	0.177489640079717	1.60334187930125
631	ebi-a-GCST90017037	finn-b-DM_NEPHROPATHY	Diabetic nephropathy || id:finn-b-DM_NEPHROPATHY	|| id:ebi-a-GCST90017037	Simple mode	9	-0.196470520226644	0.273610849999177	0.493150566166574	-0.732747786225032	0.339806745771743	0.821625552273302	0.480586624826067	1.40467610473498
632	ebi-a-GCST90017037	finn-b-DM_NEPHROPATHY	Diabetic nephropathy || id:finn-b-DM_NEPHROPATHY	|| id:ebi-a-GCST90017037	Weighted median	9	-0.133725440312695	0.173862716181069	0.441807914418161	-0.474496364027592	0.207045483402201	0.874830224745629	0.622198339033723	1.23003851684504
633	ebi-a-GCST90017037	finn-b-DM_NEPHROPATHY	Diabetic nephropathy || id:finn-b-DM_NEPHROPATHY	|| id:ebi-a-GCST90017037	Weighted mode	9	-0.196470520226644	0.292007741787213	0.520015533175169	-0.768805694129581	0.375864653676293	0.821625552273302	0.463566377881458	1.45625002234531
634	ebi-a-GCST90017038	finn-b-DM_NEPHROPATHY	Diabetic nephropathy || id:finn-b-DM_NEPHROPATHY	|| id:ebi-a-GCST90017038	Inverse variance weighted	12	0.0568163561772944	0.0829128822233428	0.493183866813495	-0.105692892980458	0.219325605335046	1.05846141264607	0.899700910117733	1.2452366663874
635	ebi-a-GCST90017038	finn-b-DM_NEPHROPATHY	Diabetic nephropathy || id:finn-b-DM_NEPHROPATHY	|| id:ebi-a-GCST90017038	MR Egger	12	-0.2999970743218	0.364150407186637	0.429248075527533	-1.01373187240761	0.41373772376401	0.740820388080607	0.362862293874824	1.51246039244085
636	ebi-a-GCST90017038	finn-b-DM_NEPHROPATHY	Diabetic nephropathy || id:finn-b-DM_NEPHROPATHY	|| id:ebi-a-GCST90017038	Simple mode	12	-0.0754497242459263	0.174884947732914	0.67449312810166	-0.418224221802438	0.267324773310585	0.927326351393628	0.658214625807794	1.3064646822967
637	ebi-a-GCST90017038	finn-b-DM_NEPHROPATHY	Diabetic nephropathy || id:finn-b-DM_NEPHROPATHY	|| id:ebi-a-GCST90017038	Weighted median	12	-0.0178688510477045	0.104053129298764	0.863651256698935	-0.221812984473282	0.186075282377873	0.982289850195658	0.80106516195018	1.20451293556243
638	ebi-a-GCST90017038	finn-b-DM_NEPHROPATHY	Diabetic nephropathy || id:finn-b-DM_NEPHROPATHY	|| id:ebi-a-GCST90017038	Weighted mode	12	-0.0610391038541217	0.170592396178902	0.727259066956188	-0.395400200364769	0.273321992656526	0.94078645068059	0.673410486192636	1.3143233791744
639	ebi-a-GCST90017039	finn-b-DM_NEPHROPATHY	Diabetic nephropathy || id:finn-b-DM_NEPHROPATHY	|| id:ebi-a-GCST90017039	Inverse variance weighted	8	0.161698013215449	0.173338172378664	0.350898913393426	-0.178044804646732	0.501440831077629	1.17550520067913	0.836904925419199	1.65109851173542
640	ebi-a-GCST90017039	finn-b-DM_NEPHROPATHY	Diabetic nephropathy || id:finn-b-DM_NEPHROPATHY	|| id:ebi-a-GCST90017039	MR Egger	8	-0.294479802776226	0.650046343613308	0.666459635380225	-1.56857063625831	0.979611030705859	0.744918991485233	0.208342767225159	2.66342005180186
641	ebi-a-GCST90017039	finn-b-DM_NEPHROPATHY	Diabetic nephropathy || id:finn-b-DM_NEPHROPATHY	|| id:ebi-a-GCST90017039	Simple mode	8	0.327271886918029	0.329023398587724	0.353025760832299	-0.31761397431391	0.972157748149968	1.38717858162241	0.727883715999337	2.64364262452289
642	ebi-a-GCST90017039	finn-b-DM_NEPHROPATHY	Diabetic nephropathy || id:finn-b-DM_NEPHROPATHY	|| id:ebi-a-GCST90017039	Weighted median	8	0.203246614853182	0.218661364732567	0.352627949221289	-0.22532966002265	0.631822889729013	1.22537462657123	0.798253023269514	1.8810363777822
643	ebi-a-GCST90017039	finn-b-DM_NEPHROPATHY	Diabetic nephropathy || id:finn-b-DM_NEPHROPATHY	|| id:ebi-a-GCST90017039	Weighted mode	8	0.338264260562225	0.331596269310536	0.341631671042103	-0.311664427286425	0.988192948410876	1.40251108280567	0.732227202474508	2.68637566419997
644	ebi-a-GCST90017040	finn-b-DM_NEPHROPATHY	Diabetic nephropathy || id:finn-b-DM_NEPHROPATHY	|| id:ebi-a-GCST90017040	Inverse variance weighted	13	-0.0162464457053271	0.0841539390198783	0.846914898577347	-0.181188166184289	0.148695274773634	0.983884815987033	0.834278360949605	1.16031935675281
645	ebi-a-GCST90017040	finn-b-DM_NEPHROPATHY	Diabetic nephropathy || id:finn-b-DM_NEPHROPATHY	|| id:ebi-a-GCST90017040	MR Egger	13	0.0541576040059906	0.319224060320377	0.868362141701468	-0.571521554221947	0.679836762233929	1.05565096386593	0.564665615380449	1.97355554713604
646	ebi-a-GCST90017040	finn-b-DM_NEPHROPATHY	Diabetic nephropathy || id:finn-b-DM_NEPHROPATHY	|| id:ebi-a-GCST90017040	Simple mode	13	-0.0818679006388937	0.188664391494852	0.67203545487347	-0.451650107968805	0.287914306691017	0.921393666172061	0.636576863935285	1.33364301494359
647	ebi-a-GCST90017040	finn-b-DM_NEPHROPATHY	Diabetic nephropathy || id:finn-b-DM_NEPHROPATHY	|| id:ebi-a-GCST90017040	Weighted median	13	-0.0340226092159942	0.111334611099004	0.759917755861351	-0.252238446970041	0.184193228538053	0.966549651460627	0.777059428510303	1.20224810929795
648	ebi-a-GCST90017040	finn-b-DM_NEPHROPATHY	Diabetic nephropathy || id:finn-b-DM_NEPHROPATHY	|| id:ebi-a-GCST90017040	Weighted mode	13	-0.0582217824942122	0.18050654322884	0.752588993034501	-0.412014607222738	0.295571042234314	0.943440685603956	0.662314601404557	1.34389355959432
649	ebi-a-GCST90017041	finn-b-DM_NEPHROPATHY	Diabetic nephropathy || id:finn-b-DM_NEPHROPATHY	|| id:ebi-a-GCST90017041	Inverse variance weighted	16	0.132921084430388	0.0947094451965981	0.160479188069187	-0.0527094281549444	0.31855159701572	1.14215986057832	0.948655625053026	1.37513457219354
650	ebi-a-GCST90017041	finn-b-DM_NEPHROPATHY	Diabetic nephropathy || id:finn-b-DM_NEPHROPATHY	|| id:ebi-a-GCST90017041	MR Egger	16	-0.188550494555836	0.276876416704016	0.50698492120846	-0.731228271295707	0.354127282184036	0.828158684877892	0.481317438477834	1.42493654397328
651	ebi-a-GCST90017041	finn-b-DM_NEPHROPATHY	Diabetic nephropathy || id:finn-b-DM_NEPHROPATHY	|| id:ebi-a-GCST90017041	Simple mode	16	0.146958662514885	0.213754149976774	0.502252736374667	-0.271999471439591	0.565916796469361	1.15830608057983	0.761854663775944	1.76106157788486
652	ebi-a-GCST90017041	finn-b-DM_NEPHROPATHY	Diabetic nephropathy || id:finn-b-DM_NEPHROPATHY	|| id:ebi-a-GCST90017041	Weighted median	16	0.0311723667740798	0.136009031657129	0.818718634231104	-0.235405335273893	0.297750068822052	1.03166331303909	0.79025046831218	1.34682513221915
653	ebi-a-GCST90017041	finn-b-DM_NEPHROPATHY	Diabetic nephropathy || id:finn-b-DM_NEPHROPATHY	|| id:ebi-a-GCST90017041	Weighted mode	16	0.0618678949288554	0.196672884746485	0.757419335314102	-0.323610959174256	0.447346749031967	1.06382179919038	0.723531670991417	1.56415657504243
654	ebi-a-GCST90017042	finn-b-DM_NEPHROPATHY	Diabetic nephropathy || id:finn-b-DM_NEPHROPATHY	|| id:ebi-a-GCST90017042	Inverse variance weighted	16	-0.084534048612797	0.0674253294818563	0.209935358973796	-0.216687694397235	0.0476195971716414	0.918940366199446	0.805181392702673	1.04877162374094
655	ebi-a-GCST90017042	finn-b-DM_NEPHROPATHY	Diabetic nephropathy || id:finn-b-DM_NEPHROPATHY	|| id:ebi-a-GCST90017042	MR Egger	16	-0.0223929032207709	0.248445324687476	0.929459036752869	-0.509345739608224	0.464559933166683	0.977855956809194	0.600888587836019	1.59131375037558
656	ebi-a-GCST90017042	finn-b-DM_NEPHROPATHY	Diabetic nephropathy || id:finn-b-DM_NEPHROPATHY	|| id:ebi-a-GCST90017042	Simple mode	16	-0.128263717015493	0.14905707662874	0.403058022967451	-0.420415587207825	0.163888153176838	0.879621377430168	0.656773816294114	1.17808254293386
657	ebi-a-GCST90017042	finn-b-DM_NEPHROPATHY	Diabetic nephropathy || id:finn-b-DM_NEPHROPATHY	|| id:ebi-a-GCST90017042	Weighted median	16	-0.0943161707735665	0.0904082739138072	0.296844101436357	-0.271516387644628	0.0828840460974956	0.909995002928604	0.762222792329441	1.08641582708946
658	ebi-a-GCST90017042	finn-b-DM_NEPHROPATHY	Diabetic nephropathy || id:finn-b-DM_NEPHROPATHY	|| id:ebi-a-GCST90017042	Weighted mode	16	-0.109802010627885	0.133866896922777	0.424926499951963	-0.372181128596528	0.152577107340758	0.896011518493909	0.689229392065099	1.16483227575114
659	ebi-a-GCST90017043	finn-b-DM_NEPHROPATHY	Diabetic nephropathy || id:finn-b-DM_NEPHROPATHY	|| id:ebi-a-GCST90017043	Inverse variance weighted	9	0.00869664761330259	0.133142345879438	0.947920476949368	-0.252262350310396	0.269655645537001	1.00873457331559	0.777040854416299	1.30951343628714
660	ebi-a-GCST90017043	finn-b-DM_NEPHROPATHY	Diabetic nephropathy || id:finn-b-DM_NEPHROPATHY	|| id:ebi-a-GCST90017043	MR Egger	9	-0.445874137268886	0.529558702537365	0.427628478967937	-1.48380919424212	0.59206091970435	0.640264352410539	0.226772221623921	1.80771012442401
661	ebi-a-GCST90017043	finn-b-DM_NEPHROPATHY	Diabetic nephropathy || id:finn-b-DM_NEPHROPATHY	|| id:ebi-a-GCST90017043	Simple mode	9	-0.013508272178911	0.299741935134941	0.965159047527205	-0.601002465043395	0.573985920685573	0.986582555096571	0.54826174728164	1.77532928906104
662	ebi-a-GCST90017043	finn-b-DM_NEPHROPATHY	Diabetic nephropathy || id:finn-b-DM_NEPHROPATHY	|| id:ebi-a-GCST90017043	Weighted median	9	-0.011264189012036	0.178591774911203	0.949708954027785	-0.361304067837993	0.338775689813921	0.988799014430579	0.696767101786797	1.40322855145084
663	ebi-a-GCST90017043	finn-b-DM_NEPHROPATHY	Diabetic nephropathy || id:finn-b-DM_NEPHROPATHY	|| id:ebi-a-GCST90017043	Weighted mode	9	-0.058214890491322	0.296544476863394	0.849262014816619	-0.639442065143575	0.523012284160931	0.943447187822295	0.52758670095199	1.68710203385281
664	ebi-a-GCST90017044	finn-b-DM_NEPHROPATHY	Diabetic nephropathy || id:finn-b-DM_NEPHROPATHY	|| id:ebi-a-GCST90017044	Inverse variance weighted	12	0.033027558789422	0.0776366561597459	0.670536419644851	-0.11914028728368	0.185195404862524	1.03357902303546	0.887683261353003	1.20345357783435
665	ebi-a-GCST90017044	finn-b-DM_NEPHROPATHY	Diabetic nephropathy || id:finn-b-DM_NEPHROPATHY	|| id:ebi-a-GCST90017044	MR Egger	12	-0.159137424791261	0.489853323533958	0.751975568028066	-1.11924993891782	0.800975089335296	0.852879144176848	0.32652461620298	2.22771208808236
666	ebi-a-GCST90017044	finn-b-DM_NEPHROPATHY	Diabetic nephropathy || id:finn-b-DM_NEPHROPATHY	|| id:ebi-a-GCST90017044	Simple mode	12	0.128771858766983	0.169224940972984	0.462687275268469	-0.202909025540065	0.460452743074032	1.13743059974325	0.816352505275786	1.58479132589325
667	ebi-a-GCST90017044	finn-b-DM_NEPHROPATHY	Diabetic nephropathy || id:finn-b-DM_NEPHROPATHY	|| id:ebi-a-GCST90017044	Weighted median	12	0.0942362468131136	0.0968417249479182	0.330505840080417	-0.0955735340848061	0.284046027711033	1.09881930781529	0.908851527631103	1.32849407688706
668	ebi-a-GCST90017044	finn-b-DM_NEPHROPATHY	Diabetic nephropathy || id:finn-b-DM_NEPHROPATHY	|| id:ebi-a-GCST90017044	Weighted mode	12	0.13194510012254	0.158408480786788	0.42259408657325	-0.178535522219564	0.442425722464643	1.14104567427996	0.836494342213942	1.55647822715339
669	ebi-a-GCST90017045	finn-b-DM_NEPHROPATHY	Diabetic nephropathy || id:finn-b-DM_NEPHROPATHY	|| id:ebi-a-GCST90017045	Inverse variance weighted	17	-0.144156867427209	0.103859427777916	0.165137098851009	-0.347721345871924	0.0594076110175052	0.865751929128977	0.706295660997244	1.06120771254953
670	ebi-a-GCST90017045	finn-b-DM_NEPHROPATHY	Diabetic nephropathy || id:finn-b-DM_NEPHROPATHY	|| id:ebi-a-GCST90017045	MR Egger	17	0.0631657138722035	0.293633763894058	0.832573288331705	-0.512356463360149	0.638687891104556	1.06520334357704	0.599082198925853	1.89399412167835
671	ebi-a-GCST90017045	finn-b-DM_NEPHROPATHY	Diabetic nephropathy || id:finn-b-DM_NEPHROPATHY	|| id:ebi-a-GCST90017045	Simple mode	17	-0.158222677788174	0.20415321708231	0.449631334624205	-0.558362983269502	0.241917627693153	0.853659669755269	0.572144908430575	1.27368927177144
672	ebi-a-GCST90017045	finn-b-DM_NEPHROPATHY	Diabetic nephropathy || id:finn-b-DM_NEPHROPATHY	|| id:ebi-a-GCST90017045	Weighted median	17	-0.0836268043972193	0.119703806824304	0.484793035704945	-0.318246265772854	0.150992656978416	0.919774447831799	0.727423626813166	1.16298811820361
673	ebi-a-GCST90017045	finn-b-DM_NEPHROPATHY	Diabetic nephropathy || id:finn-b-DM_NEPHROPATHY	|| id:ebi-a-GCST90017045	Weighted mode	17	-0.0849935010761482	0.15840836151384	0.598962452425017	-0.395473889643274	0.225486887490978	0.918518253762248	0.673360864888072	1.25293260491859
674	ebi-a-GCST90017046	finn-b-DM_NEPHROPATHY	Diabetic nephropathy || id:finn-b-DM_NEPHROPATHY	|| id:ebi-a-GCST90017046	Inverse variance weighted	12	0.067882048066809	0.0773731974616981	0.380305872897634	-0.0837694189581192	0.219533515091737	1.07023906426694	0.919643283955956	1.24549559015518
675	ebi-a-GCST90017046	finn-b-DM_NEPHROPATHY	Diabetic nephropathy || id:finn-b-DM_NEPHROPATHY	|| id:ebi-a-GCST90017046	MR Egger	12	0.370051905591286	0.51214442756994	0.486508358902929	-0.633751172445797	1.37385498362837	1.44780976213479	0.530597699765217	3.95055068700888
676	ebi-a-GCST90017046	finn-b-DM_NEPHROPATHY	Diabetic nephropathy || id:finn-b-DM_NEPHROPATHY	|| id:ebi-a-GCST90017046	Simple mode	12	0.195373376223321	0.167341466613703	0.267687487664661	-0.132615898339537	0.523362650786179	1.2157648394397	0.875801424293068	1.68769324166256
677	ebi-a-GCST90017046	finn-b-DM_NEPHROPATHY	Diabetic nephropathy || id:finn-b-DM_NEPHROPATHY	|| id:ebi-a-GCST90017046	Weighted median	12	0.0855366667543741	0.0960949719316228	0.37339804489234	-0.102809478231607	0.273882811740355	1.08930150176242	0.902298864681807	1.31506068353562
678	ebi-a-GCST90017046	finn-b-DM_NEPHROPATHY	Diabetic nephropathy || id:finn-b-DM_NEPHROPATHY	|| id:ebi-a-GCST90017046	Weighted mode	12	0.164711008334049	0.166859902931332	0.344798668042821	-0.162334401411362	0.49175641807946	1.17905233317367	0.850156863345853	1.6351857690017
679	ebi-a-GCST90017047	finn-b-DM_NEPHROPATHY	Diabetic nephropathy || id:finn-b-DM_NEPHROPATHY	|| id:ebi-a-GCST90017047	Inverse variance weighted	14	-0.113479009134558	0.11946393442583	0.342162140282125	-0.347628320609184	0.120670302340068	0.892722935241523	0.70636136739281	1.12825286870913
680	ebi-a-GCST90017047	finn-b-DM_NEPHROPATHY	Diabetic nephropathy || id:finn-b-DM_NEPHROPATHY	|| id:ebi-a-GCST90017047	MR Egger	14	0.216842132980137	0.342188734945464	0.538173426521176	-0.453847787512971	0.887532053473246	1.24214799245675	0.6351794081256	2.42912729132307
681	ebi-a-GCST90017047	finn-b-DM_NEPHROPATHY	Diabetic nephropathy || id:finn-b-DM_NEPHROPATHY	|| id:ebi-a-GCST90017047	Simple mode	14	0.0945883294723495	0.288621200221868	0.748337706385949	-0.471109222962512	0.660285881907211	1.09920625115323	0.62430938576674	1.93534553559599
682	ebi-a-GCST90017047	finn-b-DM_NEPHROPATHY	Diabetic nephropathy || id:finn-b-DM_NEPHROPATHY	|| id:ebi-a-GCST90017047	Weighted median	14	-0.0447596138404365	0.166756544919659	0.788381483150832	-0.371602441882969	0.282083214202096	0.956227318019922	0.689628355383134	1.3258890481955
683	ebi-a-GCST90017047	finn-b-DM_NEPHROPATHY	Diabetic nephropathy || id:finn-b-DM_NEPHROPATHY	|| id:ebi-a-GCST90017047	Weighted mode	14	0.116125478735427	0.272073636765022	0.676496646199373	-0.417138849324015	0.64938980679487	1.12313679307629	0.658929421687257	1.91437233555552
684	ebi-a-GCST90017048	finn-b-DM_NEPHROPATHY	Diabetic nephropathy || id:finn-b-DM_NEPHROPATHY	|| id:ebi-a-GCST90017048	Inverse variance weighted	16	0.0921755037970902	0.102434282767275	0.368200006580751	-0.108595690426769	0.292946698020949	1.09655725515596	0.897093047493087	1.34037134408228
685	ebi-a-GCST90017048	finn-b-DM_NEPHROPATHY	Diabetic nephropathy || id:finn-b-DM_NEPHROPATHY	|| id:ebi-a-GCST90017048	MR Egger	16	0.0404955894773235	0.20506550308989	0.846293200225152	-0.36143279657886	0.442423975533507	1.04132671689729	0.696677413607954	1.55647550809549
686	ebi-a-GCST90017048	finn-b-DM_NEPHROPATHY	Diabetic nephropathy || id:finn-b-DM_NEPHROPATHY	|| id:ebi-a-GCST90017048	Simple mode	16	-0.00832818093260967	0.215455283610454	0.96967611686217	-0.4306205368091	0.413964174943881	0.991706402294497	0.650105555103929	1.51280292966374
687	ebi-a-GCST90017048	finn-b-DM_NEPHROPATHY	Diabetic nephropathy || id:finn-b-DM_NEPHROPATHY	|| id:ebi-a-GCST90017048	Weighted median	16	0.0778182173466211	0.149588402083673	0.602913327506427	-0.215375050737377	0.371011485430619	1.08092614718629	0.806239002933664	1.44919971797387
688	ebi-a-GCST90017048	finn-b-DM_NEPHROPATHY	Diabetic nephropathy || id:finn-b-DM_NEPHROPATHY	|| id:ebi-a-GCST90017048	Weighted mode	16	0.0609432380622597	0.14894160886345	0.68819377802189	-0.230982315310102	0.352868791434622	1.06283858369746	0.79375350319568	1.42314440244749
689	ebi-a-GCST90017049	finn-b-DM_NEPHROPATHY	Diabetic nephropathy || id:finn-b-DM_NEPHROPATHY	|| id:ebi-a-GCST90017049	Inverse variance weighted	14	-0.0654918443290902	0.133625783842122	0.624053354150822	-0.327398380659649	0.196414692001469	0.936606685384377	0.720796534422373	1.21703149392873
690	ebi-a-GCST90017049	finn-b-DM_NEPHROPATHY	Diabetic nephropathy || id:finn-b-DM_NEPHROPATHY	|| id:ebi-a-GCST90017049	MR Egger	14	-0.351542211307896	0.33717420006568	0.317677640915201	-1.01240364343663	0.309319220820837	0.703602149368189	0.363344578307198	1.36249723857714
691	ebi-a-GCST90017049	finn-b-DM_NEPHROPATHY	Diabetic nephropathy || id:finn-b-DM_NEPHROPATHY	|| id:ebi-a-GCST90017049	Simple mode	14	-0.238919383344869	0.31869375559052	0.466796397449155	-0.863559144302289	0.385720377612551	0.787478363685496	0.421658664431172	1.47067338011267
692	ebi-a-GCST90017049	finn-b-DM_NEPHROPATHY	Diabetic nephropathy || id:finn-b-DM_NEPHROPATHY	|| id:ebi-a-GCST90017049	Weighted median	14	-0.248213653415834	0.173009161896969	0.151376873962967	-0.587311610733893	0.0908843039022249	0.780193234520155	0.555819537235737	1.09514229423867
693	ebi-a-GCST90017049	finn-b-DM_NEPHROPATHY	Diabetic nephropathy || id:finn-b-DM_NEPHROPATHY	|| id:ebi-a-GCST90017049	Weighted mode	14	-0.284424375967236	0.198831370879509	0.176174002004724	-0.674133862891073	0.105285110956601	0.752447256408398	0.509597610915754	1.11102733126849
694	ebi-a-GCST90017050	finn-b-DM_NEPHROPATHY	Diabetic nephropathy || id:finn-b-DM_NEPHROPATHY	|| id:ebi-a-GCST90017050	Inverse variance weighted	16	-0.0874318455902251	0.112403041316494	0.436661959101244	-0.307741806570554	0.132878115390103	0.916281318135277	0.735105092813628	1.14211078411965
695	ebi-a-GCST90017050	finn-b-DM_NEPHROPATHY	Diabetic nephropathy || id:finn-b-DM_NEPHROPATHY	|| id:ebi-a-GCST90017050	MR Egger	16	-0.42953066057222	0.286811272705563	0.156439583261854	-0.991680755075124	0.132619433930684	0.650814475947719	0.37095268615938	1.1418153794447
696	ebi-a-GCST90017050	finn-b-DM_NEPHROPATHY	Diabetic nephropathy || id:finn-b-DM_NEPHROPATHY	|| id:ebi-a-GCST90017050	Simple mode	16	-0.0674095628928408	0.258275904007188	0.797643185543424	-0.573630334746929	0.438811208961248	0.934812258509685	0.56347611416691	1.55086247081118
697	ebi-a-GCST90017050	finn-b-DM_NEPHROPATHY	Diabetic nephropathy || id:finn-b-DM_NEPHROPATHY	|| id:ebi-a-GCST90017050	Weighted median	16	-0.0910944377968193	0.149714709460107	0.542886742735675	-0.384535268338628	0.20234639274499	0.912931491589436	0.680766936650956	1.22427201361431
698	ebi-a-GCST90017050	finn-b-DM_NEPHROPATHY	Diabetic nephropathy || id:finn-b-DM_NEPHROPATHY	|| id:ebi-a-GCST90017050	Weighted mode	16	-0.13772188601309	0.230210184108027	0.558602799526762	-0.588933846864823	0.313490074838643	0.87134099016768	0.554918597666098	1.36819188316921
699	ebi-a-GCST90017051	finn-b-DM_NEPHROPATHY	Diabetic nephropathy || id:finn-b-DM_NEPHROPATHY	|| id:ebi-a-GCST90017051	Inverse variance weighted	13	0.027382796910752	0.148520571589521	0.853722890610307	-0.26371752340471	0.318483117226214	1.02776115126609	0.768190504849813	1.37504040649175
700	ebi-a-GCST90017051	finn-b-DM_NEPHROPATHY	Diabetic nephropathy || id:finn-b-DM_NEPHROPATHY	|| id:ebi-a-GCST90017051	MR Egger	13	0.122744794023755	0.810206768889793	0.88232553396573	-1.46526047300024	1.71075006104775	1.13059584930899	0.2310178097378	5.53311009192538
701	ebi-a-GCST90017051	finn-b-DM_NEPHROPATHY	Diabetic nephropathy || id:finn-b-DM_NEPHROPATHY	|| id:ebi-a-GCST90017051	Simple mode	13	0.173059947475864	0.350036538130844	0.62994668697446	-0.51301166726059	0.859131562212317	1.18893737674243	0.598689806494996	2.36110932653232
702	ebi-a-GCST90017051	finn-b-DM_NEPHROPATHY	Diabetic nephropathy || id:finn-b-DM_NEPHROPATHY	|| id:ebi-a-GCST90017051	Weighted median	13	0.0830536825017193	0.189150907330829	0.660598582426844	-0.287682095866705	0.453789460870144	1.08660013839638	0.749999982438807	1.57426651787869
703	ebi-a-GCST90017051	finn-b-DM_NEPHROPATHY	Diabetic nephropathy || id:finn-b-DM_NEPHROPATHY	|| id:ebi-a-GCST90017051	Weighted mode	13	0.0948933881703327	0.290604029570042	0.749641857077804	-0.47469050978695	0.664477286127616	1.09954162473273	0.62207755359009	1.9434743747667
704	ebi-a-GCST90017052	finn-b-DM_NEPHROPATHY	Diabetic nephropathy || id:finn-b-DM_NEPHROPATHY	|| id:ebi-a-GCST90017052	Inverse variance weighted	16	0.140398666531225	0.11712157443131	0.230627895642652	-0.0891596193541432	0.369956952416593	1.15073246594411	0.91469955816861	1.44767229452812
705	ebi-a-GCST90017052	finn-b-DM_NEPHROPATHY	Diabetic nephropathy || id:finn-b-DM_NEPHROPATHY	|| id:ebi-a-GCST90017052	MR Egger	16	0.366166092722834	0.343520752409187	0.304497405614504	-0.307134581999173	1.03946676744484	1.44219476081753	0.735551602240559	2.82770878588789
706	ebi-a-GCST90017052	finn-b-DM_NEPHROPATHY	Diabetic nephropathy || id:finn-b-DM_NEPHROPATHY	|| id:ebi-a-GCST90017052	Simple mode	16	0.128052568753582	0.279750250042125	0.65370053701266	-0.420257921328982	0.676363058836147	1.13661275144224	0.656877375278706	1.96671189381878
707	ebi-a-GCST90017052	finn-b-DM_NEPHROPATHY	Diabetic nephropathy || id:finn-b-DM_NEPHROPATHY	|| id:ebi-a-GCST90017052	Weighted median	16	0.20557859903534	0.16499938996564	0.212788072223444	-0.117820205297315	0.528977403367994	1.22823551529474	0.88885584982209	1.69719587414909
708	ebi-a-GCST90017052	finn-b-DM_NEPHROPATHY	Diabetic nephropathy || id:finn-b-DM_NEPHROPATHY	|| id:ebi-a-GCST90017052	Weighted mode	16	0.162250533770495	0.228176224346962	0.487948213749804	-0.28497486594955	0.60947593349054	1.17615487092662	0.752033155721123	1.83946714301172
709	ebi-a-GCST90017053	finn-b-DM_NEPHROPATHY	Diabetic nephropathy || id:finn-b-DM_NEPHROPATHY	|| id:ebi-a-GCST90017053	Inverse variance weighted	22	-0.0734095757923037	0.097143894262958	0.449841832622582	-0.263811608547701	0.116992456963094	0.929220165990017	0.76811823293623	1.12411095044817
710	ebi-a-GCST90017053	finn-b-DM_NEPHROPATHY	Diabetic nephropathy || id:finn-b-DM_NEPHROPATHY	|| id:ebi-a-GCST90017053	MR Egger	22	0.0547211381850597	0.260027293507639	0.835450485595448	-0.454932357089912	0.564374633460031	1.05624602691868	0.634490885306591	1.7583478269233
711	ebi-a-GCST90017053	finn-b-DM_NEPHROPATHY	Diabetic nephropathy || id:finn-b-DM_NEPHROPATHY	|| id:ebi-a-GCST90017053	Simple mode	22	-0.294098695606894	0.28133237144738	0.307732777175122	-0.845510143643759	0.257312752429972	0.745202939557346	0.429338278140722	1.29344959301042
712	ebi-a-GCST90017053	finn-b-DM_NEPHROPATHY	Diabetic nephropathy || id:finn-b-DM_NEPHROPATHY	|| id:ebi-a-GCST90017053	Weighted median	22	-0.132201923361779	0.134212798494921	0.324615591710665	-0.395259008411824	0.130855161688266	0.876164059223925	0.673505573046907	1.13980268225974
713	ebi-a-GCST90017053	finn-b-DM_NEPHROPATHY	Diabetic nephropathy || id:finn-b-DM_NEPHROPATHY	|| id:ebi-a-GCST90017053	Weighted mode	22	-0.287996131380348	0.232278357013303	0.228698268949594	-0.743261711126422	0.167269448365725	0.749764492787082	0.475560242947198	1.1820727299668
714	ebi-a-GCST90017054	finn-b-DM_NEPHROPATHY	Diabetic nephropathy || id:finn-b-DM_NEPHROPATHY	|| id:ebi-a-GCST90017054	Inverse variance weighted	15	-0.0417210614512424	0.115093275977011	0.716980053523519	-0.267303882366183	0.183861759463698	0.959137283624247	0.765440432269959	1.20184966726927
715	ebi-a-GCST90017054	finn-b-DM_NEPHROPATHY	Diabetic nephropathy || id:finn-b-DM_NEPHROPATHY	|| id:ebi-a-GCST90017054	MR Egger	15	-0.213629428457233	0.379138051144275	0.582710312898664	-0.956740008700012	0.529481151785545	0.807647620799977	0.384143150270311	1.69805104926344
716	ebi-a-GCST90017054	finn-b-DM_NEPHROPATHY	Diabetic nephropathy || id:finn-b-DM_NEPHROPATHY	|| id:ebi-a-GCST90017054	Simple mode	15	-0.105003800154826	0.271920654056331	0.705186058635764	-0.637968282105235	0.427960681795583	0.900321101220187	0.528364822533458	1.53412576071148
717	ebi-a-GCST90017054	finn-b-DM_NEPHROPATHY	Diabetic nephropathy || id:finn-b-DM_NEPHROPATHY	|| id:ebi-a-GCST90017054	Weighted median	15	-0.0888178603995879	0.149683317463884	0.552932353120668	-0.3821971626288	0.204561441829624	0.915012218357508	0.682360503951036	1.2269868418463
718	ebi-a-GCST90017054	finn-b-DM_NEPHROPATHY	Diabetic nephropathy || id:finn-b-DM_NEPHROPATHY	|| id:ebi-a-GCST90017054	Weighted mode	15	-0.0837536338460192	0.249849060499432	0.742431475271318	-0.573457792424906	0.405950524732868	0.91965780074286	0.563573346032117	1.50072830168763
719	ebi-a-GCST90017055	finn-b-DM_NEPHROPATHY	Diabetic nephropathy || id:finn-b-DM_NEPHROPATHY	|| id:ebi-a-GCST90017055	Inverse variance weighted	12	0.0427763496234589	0.108896030739202	0.694453714964748	-0.170659870625378	0.256212569872296	1.04370444385402	0.843108290604018	1.29202734483873
720	ebi-a-GCST90017055	finn-b-DM_NEPHROPATHY	Diabetic nephropathy || id:finn-b-DM_NEPHROPATHY	|| id:ebi-a-GCST90017055	MR Egger	12	0.0179874894565701	0.626642325438966	0.977665007376945	-1.2102314684038	1.24620644731694	1.01815023869734	0.298128264169333	3.4771272406787
721	ebi-a-GCST90017055	finn-b-DM_NEPHROPATHY	Diabetic nephropathy || id:finn-b-DM_NEPHROPATHY	|| id:ebi-a-GCST90017055	Simple mode	12	-0.141228392358878	0.218751801132391	0.531768132052571	-0.569981922578364	0.287525137860608	0.868290978024919	0.565535662033744	1.33312410362989
722	ebi-a-GCST90017055	finn-b-DM_NEPHROPATHY	Diabetic nephropathy || id:finn-b-DM_NEPHROPATHY	|| id:ebi-a-GCST90017055	Weighted median	12	0.0499122550001265	0.147109498368886	0.734393972105348	-0.23842236180289	0.338246871803144	1.05117885664065	0.787869854677759	1.40248669509038
723	ebi-a-GCST90017055	finn-b-DM_NEPHROPATHY	Diabetic nephropathy || id:finn-b-DM_NEPHROPATHY	|| id:ebi-a-GCST90017055	Weighted mode	12	-0.0166962996008215	0.226131220261709	0.94246757691742	-0.459913491313771	0.426520892112128	0.983442311108577	0.63133825938799	1.53191853162222
724	ebi-a-GCST90017056	finn-b-DM_NEPHROPATHY	Diabetic nephropathy || id:finn-b-DM_NEPHROPATHY	|| id:ebi-a-GCST90017056	Inverse variance weighted	17	-0.157691543823834	0.107127050074317	0.141019551377742	-0.367660561969495	0.0522774743218277	0.854113197831284	0.692352152458513	1.05366806778765
725	ebi-a-GCST90017056	finn-b-DM_NEPHROPATHY	Diabetic nephropathy || id:finn-b-DM_NEPHROPATHY	|| id:ebi-a-GCST90017056	MR Egger	17	-0.153503458101545	0.306015880140392	0.623217333444748	-0.753294583176712	0.446287666973623	0.857697798187619	0.470812862629113	1.56250088178963
726	ebi-a-GCST90017056	finn-b-DM_NEPHROPATHY	Diabetic nephropathy || id:finn-b-DM_NEPHROPATHY	|| id:ebi-a-GCST90017056	Simple mode	17	0.0241754568186099	0.254174251338363	0.925405541575545	-0.474006075804582	0.522356989441802	1.02447005237849	0.622503470346759	1.68599684695051
727	ebi-a-GCST90017056	finn-b-DM_NEPHROPATHY	Diabetic nephropathy || id:finn-b-DM_NEPHROPATHY	|| id:ebi-a-GCST90017056	Weighted median	17	-0.062120161254472	0.14801792081192	0.67471923628815	-0.352235286045836	0.227994963536892	0.93976995606944	0.703114669442425	1.25607899922087
728	ebi-a-GCST90017056	finn-b-DM_NEPHROPATHY	Diabetic nephropathy || id:finn-b-DM_NEPHROPATHY	|| id:ebi-a-GCST90017056	Weighted mode	17	-0.00557455555526065	0.205899284693625	0.978735378926592	-0.409137153554766	0.397988042444245	0.994440953447577	0.664223125511726	1.48882622707822
729	ebi-a-GCST90017057	finn-b-DM_NEPHROPATHY	Diabetic nephropathy || id:finn-b-DM_NEPHROPATHY	|| id:ebi-a-GCST90017057	Inverse variance weighted	13	-0.119255226520371	0.0882704107062125	0.176688531674124	-0.292265231504548	0.0537547784638052	0.887581237579899	0.746570495695433	1.05522580633196
730	ebi-a-GCST90017057	finn-b-DM_NEPHROPATHY	Diabetic nephropathy || id:finn-b-DM_NEPHROPATHY	|| id:ebi-a-GCST90017057	MR Egger	13	-0.208613314653755	0.33104569972225	0.541456103215718	-0.857462886109365	0.440236256801855	0.81170905096103	0.42423705580324	1.55307409949036
731	ebi-a-GCST90017057	finn-b-DM_NEPHROPATHY	Diabetic nephropathy || id:finn-b-DM_NEPHROPATHY	|| id:ebi-a-GCST90017057	Simple mode	13	0.0291189027451961	0.18925195542893	0.880274910360244	-0.341814929895507	0.400052735385899	1.02954700316261	0.710479681091448	1.49190337166683
732	ebi-a-GCST90017057	finn-b-DM_NEPHROPATHY	Diabetic nephropathy || id:finn-b-DM_NEPHROPATHY	|| id:ebi-a-GCST90017057	Weighted median	13	-0.0347261086308214	0.121649123256512	0.77529080142951	-0.273158390213585	0.203706172951943	0.965869923468579	0.760972247526182	1.22593788682038
733	ebi-a-GCST90017057	finn-b-DM_NEPHROPATHY	Diabetic nephropathy || id:finn-b-DM_NEPHROPATHY	|| id:ebi-a-GCST90017057	Weighted mode	13	0.0250435035750234	0.170438747601325	0.885622663888435	-0.309016441723573	0.35910344887362	1.02535972636795	0.734168698928225	1.43204493734503
734	ebi-a-GCST90017058	finn-b-DM_NEPHROPATHY	Diabetic nephropathy || id:finn-b-DM_NEPHROPATHY	|| id:ebi-a-GCST90017058	Inverse variance weighted	8	-0.0666934946279856	0.146306960627462	0.648500468126075	-0.353455137457811	0.22006814820184	0.935481887623067	0.702257496937963	1.24616165136949
735	ebi-a-GCST90017058	finn-b-DM_NEPHROPATHY	Diabetic nephropathy || id:finn-b-DM_NEPHROPATHY	|| id:ebi-a-GCST90017058	MR Egger	8	0.148402851255031	0.449053443701916	0.752272791786312	-0.731741898400725	1.02854760091079	1.15998010168931	0.481070284273298	2.79700052217468
736	ebi-a-GCST90017058	finn-b-DM_NEPHROPATHY	Diabetic nephropathy || id:finn-b-DM_NEPHROPATHY	|| id:ebi-a-GCST90017058	Simple mode	8	0.0929949480395251	0.270385031534227	0.740994986439756	-0.43695971376756	0.62294960984661	1.09745619094878	0.645997455690067	1.86441924878052
737	ebi-a-GCST90017058	finn-b-DM_NEPHROPATHY	Diabetic nephropathy || id:finn-b-DM_NEPHROPATHY	|| id:ebi-a-GCST90017058	Weighted median	8	0.0593876556352381	0.190768987721928	0.755567507765398	-0.31451956029974	0.433294871570216	1.06118653595526	0.730139578056329	1.54233094320198
738	ebi-a-GCST90017058	finn-b-DM_NEPHROPATHY	Diabetic nephropathy || id:finn-b-DM_NEPHROPATHY	|| id:ebi-a-GCST90017058	Weighted mode	8	0.104153571852695	0.262786186480337	0.703655924362413	-0.410907353648766	0.619214497354155	1.10977087139845	0.663048357766267	1.8574684222936
739	ebi-a-GCST90017059	finn-b-DM_NEPHROPATHY	Diabetic nephropathy || id:finn-b-DM_NEPHROPATHY	|| id:ebi-a-GCST90017059	Inverse variance weighted	8	0.0141751555359104	0.079335057382005	0.858193255137101	-0.141321556932819	0.16967186800464	1.01427609945444	0.868210087834002	1.18491597867866
740	ebi-a-GCST90017059	finn-b-DM_NEPHROPATHY	Diabetic nephropathy || id:finn-b-DM_NEPHROPATHY	|| id:ebi-a-GCST90017059	MR Egger	8	-0.152536996647993	0.419126046550545	0.728383027971671	-0.974024047887061	0.668950054591076	0.858527130742784	0.377560654930617	1.95218655491761
741	ebi-a-GCST90017059	finn-b-DM_NEPHROPATHY	Diabetic nephropathy || id:finn-b-DM_NEPHROPATHY	|| id:ebi-a-GCST90017059	Simple mode	8	-0.133374667457601	0.17599210726233	0.473279856672556	-0.478319197691767	0.211569862776565	0.875137145267833	0.619824318910665	1.23561628619789
742	ebi-a-GCST90017059	finn-b-DM_NEPHROPATHY	Diabetic nephropathy || id:finn-b-DM_NEPHROPATHY	|| id:ebi-a-GCST90017059	Weighted median	8	-0.0517810030400569	0.10625312617785	0.626020042829719	-0.260037130348643	0.156475124268529	0.949536789745125	0.771022956920867	1.16938167273275
743	ebi-a-GCST90017059	finn-b-DM_NEPHROPATHY	Diabetic nephropathy || id:finn-b-DM_NEPHROPATHY	|| id:ebi-a-GCST90017059	Weighted mode	8	-0.124757317734033	0.170261885187554	0.487523401329541	-0.45847061270164	0.208955977233573	0.882711094921913	0.632249861366825	1.23239074408617
744	ebi-a-GCST90017060	finn-b-DM_NEPHROPATHY	Diabetic nephropathy || id:finn-b-DM_NEPHROPATHY	|| id:ebi-a-GCST90017060	Inverse variance weighted	13	-0.0929608190800186	0.131193892948787	0.478587751512725	-0.350100849259641	0.164179211099603	0.911229202395179	0.704617026030008	1.17842548309696
745	ebi-a-GCST90017060	finn-b-DM_NEPHROPATHY	Diabetic nephropathy || id:finn-b-DM_NEPHROPATHY	|| id:ebi-a-GCST90017060	MR Egger	13	-0.0700973784684674	0.383587373264671	0.858325225367113	-0.821928630067223	0.681733873130288	0.932303029244357	0.439583043366084	1.97730315455855
746	ebi-a-GCST90017060	finn-b-DM_NEPHROPATHY	Diabetic nephropathy || id:finn-b-DM_NEPHROPATHY	|| id:ebi-a-GCST90017060	Simple mode	13	-0.297099898007072	0.312904596474879	0.361102555691883	-0.910392907097835	0.31619311108369	0.74296978745346	0.402366100474931	1.37189515820812
747	ebi-a-GCST90017060	finn-b-DM_NEPHROPATHY	Diabetic nephropathy || id:finn-b-DM_NEPHROPATHY	|| id:ebi-a-GCST90017060	Weighted median	13	-0.190707778056479	0.174745356298495	0.275120330539726	-0.53320867640153	0.151793120288571	0.82637403749839	0.58671935358605	1.1639194202092
748	ebi-a-GCST90017060	finn-b-DM_NEPHROPATHY	Diabetic nephropathy || id:finn-b-DM_NEPHROPATHY	|| id:ebi-a-GCST90017060	Weighted mode	13	-0.286407976797366	0.275085058141142	0.318323674673868	-0.825574690754004	0.252758737159272	0.750956180744328	0.437983215220655	1.28757259593612
749	ebi-a-GCST90017061	finn-b-DM_NEPHROPATHY	Diabetic nephropathy || id:finn-b-DM_NEPHROPATHY	|| id:ebi-a-GCST90017061	Inverse variance weighted	16	-0.0671194015305472	0.104120607915797	0.519166154363334	-0.27119579304551	0.136956989984415	0.935083544264522	0.762467196015144	1.14677882448458
750	ebi-a-GCST90017061	finn-b-DM_NEPHROPATHY	Diabetic nephropathy || id:finn-b-DM_NEPHROPATHY	|| id:ebi-a-GCST90017061	MR Egger	16	-0.0320476799701435	0.267917996446813	0.906485729687514	-0.557166953005897	0.49307159306561	0.968460404815154	0.572829620442747	1.63733773922132
751	ebi-a-GCST90017061	finn-b-DM_NEPHROPATHY	Diabetic nephropathy || id:finn-b-DM_NEPHROPATHY	|| id:ebi-a-GCST90017061	Simple mode	16	0.105201829121508	0.243780001909661	0.672211000001855	-0.372606974621427	0.583010632864443	1.11093480672636	0.688935948953471	1.79142363912191
752	ebi-a-GCST90017061	finn-b-DM_NEPHROPATHY	Diabetic nephropathy || id:finn-b-DM_NEPHROPATHY	|| id:ebi-a-GCST90017061	Weighted median	16	-0.0218024368393923	0.153190672895022	0.88682549517506	-0.322056155713636	0.278451282034852	0.978433518376084	0.724657495528488	1.32108224338952
753	ebi-a-GCST90017061	finn-b-DM_NEPHROPATHY	Diabetic nephropathy || id:finn-b-DM_NEPHROPATHY	|| id:ebi-a-GCST90017061	Weighted mode	16	-0.0994887761895962	0.211182480692414	0.644345318685965	-0.513406438346728	0.314428885967536	0.905300110728287	0.598453507714858	1.36947696006345
754	ebi-a-GCST90017062	finn-b-DM_NEPHROPATHY	Diabetic nephropathy || id:finn-b-DM_NEPHROPATHY	|| id:ebi-a-GCST90017062	Inverse variance weighted	13	-0.084180843294521	0.123620827965966	0.49589677905721	-0.326477666107815	0.158115979518773	0.919264998151457	0.721460487889433	1.17130203387646
755	ebi-a-GCST90017062	finn-b-DM_NEPHROPATHY	Diabetic nephropathy || id:finn-b-DM_NEPHROPATHY	|| id:ebi-a-GCST90017062	MR Egger	13	0.358439530759629	0.341329956340822	0.316184024553676	-0.310567183668383	1.02744624518764	1.43109449231482	0.73303107504075	2.79392172537838
756	ebi-a-GCST90017062	finn-b-DM_NEPHROPATHY	Diabetic nephropathy || id:finn-b-DM_NEPHROPATHY	|| id:ebi-a-GCST90017062	Simple mode	13	-0.168081760338211	0.295297347709333	0.579722133169351	-0.746864561848503	0.410701041172082	0.845284721094641	0.473849953191882	1.50787449677496
757	ebi-a-GCST90017062	finn-b-DM_NEPHROPATHY	Diabetic nephropathy || id:finn-b-DM_NEPHROPATHY	|| id:ebi-a-GCST90017062	Weighted median	13	-0.134675256217808	0.162367953541381	0.406852754821859	-0.452916445158915	0.183565932723299	0.87399969157314	0.635771253173211	1.20149418058358
758	ebi-a-GCST90017062	finn-b-DM_NEPHROPATHY	Diabetic nephropathy || id:finn-b-DM_NEPHROPATHY	|| id:ebi-a-GCST90017062	Weighted mode	13	-0.213043015603337	0.290144972979691	0.4768909291063	-0.781727162643532	0.355641131436857	0.808121374640327	0.457614952906834	1.42709531671167
759	ebi-a-GCST90017063	finn-b-DM_NEPHROPATHY	Diabetic nephropathy || id:finn-b-DM_NEPHROPATHY	|| id:ebi-a-GCST90017063	Inverse variance weighted	15	0.0261115387194717	0.117115068352509	0.823569541838082	-0.203433995251447	0.25565707269039	1.02645543161311	0.815924057407622	1.29130982659785
760	ebi-a-GCST90017063	finn-b-DM_NEPHROPATHY	Diabetic nephropathy || id:finn-b-DM_NEPHROPATHY	|| id:ebi-a-GCST90017063	MR Egger	15	0.207797179250247	0.287661809384378	0.482862446460128	-0.356019967143133	0.771614325643627	1.23096347929275	0.700458633937817	2.1632556355741
761	ebi-a-GCST90017063	finn-b-DM_NEPHROPATHY	Diabetic nephropathy || id:finn-b-DM_NEPHROPATHY	|| id:ebi-a-GCST90017063	Simple mode	15	0.1772007086177	0.267379088712422	0.518264984558483	-0.346862305258648	0.701263722494047	1.19387068921758	0.706902658335377	2.01629914071796
762	ebi-a-GCST90017063	finn-b-DM_NEPHROPATHY	Diabetic nephropathy || id:finn-b-DM_NEPHROPATHY	|| id:ebi-a-GCST90017063	Weighted median	15	0.120097873366861	0.159447165624466	0.451321192313078	-0.192418571257092	0.432614317990814	1.1276072088928	0.824961491045829	1.54128166144469
763	ebi-a-GCST90017063	finn-b-DM_NEPHROPATHY	Diabetic nephropathy || id:finn-b-DM_NEPHROPATHY	|| id:ebi-a-GCST90017063	Weighted mode	15	0.1772007086177	0.184525334444776	0.353194247362605	-0.184468946894061	0.53887036412946	1.19387068921758	0.831545761577108	1.7140694937457
764	ebi-a-GCST90017064	finn-b-DM_NEPHROPATHY	Diabetic nephropathy || id:finn-b-DM_NEPHROPATHY	|| id:ebi-a-GCST90017064	Inverse variance weighted	12	-0.308902228492675	0.133736945414269	0.0209006242563783	-0.571026641504643	-0.0467778154807075	0.734252555496027	0.564945144740137	0.954299404591632
765	ebi-a-GCST90017064	finn-b-DM_NEPHROPATHY	Diabetic nephropathy || id:finn-b-DM_NEPHROPATHY	|| id:ebi-a-GCST90017064	MR Egger	12	-1.14498689864845	0.541064811227927	0.0604114412087091	-2.20547392865518	-0.0844998686417113	0.318228086981149	0.110198286800934	0.918971776091384
766	ebi-a-GCST90017064	finn-b-DM_NEPHROPATHY	Diabetic nephropathy || id:finn-b-DM_NEPHROPATHY	|| id:ebi-a-GCST90017064	Simple mode	12	-0.385901220473887	0.324416036209145	0.259275179015974	-1.02175665144381	0.249954210496038	0.679837676407217	0.359962056591468	1.28396662314691
767	ebi-a-GCST90017064	finn-b-DM_NEPHROPATHY	Diabetic nephropathy || id:finn-b-DM_NEPHROPATHY	|| id:ebi-a-GCST90017064	Weighted median	12	-0.304590699464849	0.170425519469806	0.0738992812821249	-0.638624717625669	0.0294433186959719	0.737425141135671	0.528018098909501	1.02988105881607
768	ebi-a-GCST90017064	finn-b-DM_NEPHROPATHY	Diabetic nephropathy || id:finn-b-DM_NEPHROPATHY	|| id:ebi-a-GCST90017064	Weighted mode	12	-0.405035914174474	0.300576607911764	0.204909185565231	-0.994166065681532	0.184094237332584	0.666952857367057	0.370031898209979	1.20212910319872
769	ebi-a-GCST90017065	finn-b-DM_NEPHROPATHY	Diabetic nephropathy || id:finn-b-DM_NEPHROPATHY	|| id:ebi-a-GCST90017065	Inverse variance weighted	11	0.0292374494082735	0.108639096014399	0.787833827778211	-0.183695178779948	0.242170077596495	1.02966905975887	0.83218943416739	1.27401085509512
770	ebi-a-GCST90017065	finn-b-DM_NEPHROPATHY	Diabetic nephropathy || id:finn-b-DM_NEPHROPATHY	|| id:ebi-a-GCST90017065	MR Egger	11	-0.121998947749123	0.546742886460526	0.828410523796204	-1.19361500521175	0.949617109713507	0.885149299901264	0.303123488040107	2.58471980571836
771	ebi-a-GCST90017065	finn-b-DM_NEPHROPATHY	Diabetic nephropathy || id:finn-b-DM_NEPHROPATHY	|| id:ebi-a-GCST90017065	Simple mode	11	0.249679501430092	0.267996589374275	0.373462550841901	-0.275593813743487	0.774952816603672	1.28361395431804	0.759121212750696	2.17048971369097
772	ebi-a-GCST90017065	finn-b-DM_NEPHROPATHY	Diabetic nephropathy || id:finn-b-DM_NEPHROPATHY	|| id:ebi-a-GCST90017065	Weighted median	11	0.158278283068639	0.139582266102926	0.256818610204228	-0.115302958493097	0.431859524630375	1.17149215578284	0.891096137865453	1.54011875121374
773	ebi-a-GCST90017065	finn-b-DM_NEPHROPATHY	Diabetic nephropathy || id:finn-b-DM_NEPHROPATHY	|| id:ebi-a-GCST90017065	Weighted mode	11	0.241778576750974	0.263883666963218	0.381110005939493	-0.275433410496932	0.758990563998881	1.27351217639108	0.759242988024064	2.13611885654312
774	ebi-a-GCST90017066	finn-b-DM_NEPHROPATHY	Diabetic nephropathy || id:finn-b-DM_NEPHROPATHY	|| id:ebi-a-GCST90017066	Inverse variance weighted	11	0.0023369184265657	0.187969861272787	0.990080627354119	-0.366084009668098	0.370757846521229	1.00233965114873	0.693444542716774	1.44883219114944
775	ebi-a-GCST90017066	finn-b-DM_NEPHROPATHY	Diabetic nephropathy || id:finn-b-DM_NEPHROPATHY	|| id:ebi-a-GCST90017066	MR Egger	11	0.741700675433255	0.669620071157216	0.296738513209944	-0.570754664034889	2.0541560149014	2.09950305328648	0.565098817988037	7.80025179746979
776	ebi-a-GCST90017066	finn-b-DM_NEPHROPATHY	Diabetic nephropathy || id:finn-b-DM_NEPHROPATHY	|| id:ebi-a-GCST90017066	Simple mode	11	-0.155348058731729	0.340322411433663	0.657803604566075	-0.822379985141709	0.511683867678251	0.856117146572244	0.439384680098304	1.66809768718158
777	ebi-a-GCST90017066	finn-b-DM_NEPHROPATHY	Diabetic nephropathy || id:finn-b-DM_NEPHROPATHY	|| id:ebi-a-GCST90017066	Weighted median	11	-0.11680608331278	0.228035446268603	0.608491624661279	-0.563755557999242	0.330143391373681	0.88975771530399	0.569067878269797	1.39116759559506
778	ebi-a-GCST90017066	finn-b-DM_NEPHROPATHY	Diabetic nephropathy || id:finn-b-DM_NEPHROPATHY	|| id:ebi-a-GCST90017066	Weighted mode	11	-0.186484481876561	0.326455639832793	0.580447676214046	-0.826337535948834	0.453368572195713	0.829871439898868	0.437649229235506	1.57360406634974
779	ebi-a-GCST90017067	finn-b-DM_NEPHROPATHY	Diabetic nephropathy || id:finn-b-DM_NEPHROPATHY	|| id:ebi-a-GCST90017067	Inverse variance weighted	10	0.0496649257672585	0.0669456069250762	0.458166209165598	-0.0815484638058908	0.180878315340408	1.05091890152901	0.921688040261192	1.19826935942226
780	ebi-a-GCST90017067	finn-b-DM_NEPHROPATHY	Diabetic nephropathy || id:finn-b-DM_NEPHROPATHY	|| id:ebi-a-GCST90017067	MR Egger	10	0.318120724379529	0.405837339728643	0.455699932156011	-0.477320461488612	1.11356191024767	1.37454219196468	0.620443669129818	3.04518577833331
781	ebi-a-GCST90017067	finn-b-DM_NEPHROPATHY	Diabetic nephropathy || id:finn-b-DM_NEPHROPATHY	|| id:ebi-a-GCST90017067	Simple mode	10	0.171232349172026	0.156085735207166	0.301107145413626	-0.13469569183402	0.477160390178073	1.18676646119437	0.87398183103337	1.61149189079885
782	ebi-a-GCST90017067	finn-b-DM_NEPHROPATHY	Diabetic nephropathy || id:finn-b-DM_NEPHROPATHY	|| id:ebi-a-GCST90017067	Weighted median	10	0.0973638842434809	0.090465237309181	0.281812139451856	-0.0799479808825138	0.274675749369476	1.10226139620796	0.923164367333305	1.31610385816772
783	ebi-a-GCST90017067	finn-b-DM_NEPHROPATHY	Diabetic nephropathy || id:finn-b-DM_NEPHROPATHY	|| id:ebi-a-GCST90017067	Weighted mode	10	0.176000644896064	0.157950417412049	0.294030830598502	-0.133582173231553	0.48558346302368	1.19243882764953	0.874955568096998	1.62512293141787
784	ebi-a-GCST90017068	finn-b-DM_NEPHROPATHY	Diabetic nephropathy || id:finn-b-DM_NEPHROPATHY	|| id:ebi-a-GCST90017068	Inverse variance weighted	6	0.028384857180632	0.140114437708431	0.839460677002044	-0.246239440727892	0.303009155089156	1.02879154605532	0.781735023311526	1.35392685970666
785	ebi-a-GCST90017068	finn-b-DM_NEPHROPATHY	Diabetic nephropathy || id:finn-b-DM_NEPHROPATHY	|| id:ebi-a-GCST90017068	MR Egger	6	0.408375647930562	0.599528354998416	0.533161492671727	-0.766699927866333	1.58345122372746	1.5043721693336	0.464543568827548	4.87174029677638
786	ebi-a-GCST90017068	finn-b-DM_NEPHROPATHY	Diabetic nephropathy || id:finn-b-DM_NEPHROPATHY	|| id:ebi-a-GCST90017068	Simple mode	6	0.138635891871824	0.256294978261326	0.611778881452935	-0.363702265520375	0.640974049264024	1.14870577074168	0.69509811861383	1.8983290450658
787	ebi-a-GCST90017068	finn-b-DM_NEPHROPATHY	Diabetic nephropathy || id:finn-b-DM_NEPHROPATHY	|| id:ebi-a-GCST90017068	Weighted median	6	0.121843371160374	0.182346203217405	0.504007201926933	-0.235555187145741	0.479241929466488	1.12957716356347	0.7901320566726	1.61484976804681
788	ebi-a-GCST90017068	finn-b-DM_NEPHROPATHY	Diabetic nephropathy || id:finn-b-DM_NEPHROPATHY	|| id:ebi-a-GCST90017068	Weighted mode	6	0.134261019364537	0.246832821095869	0.609852682031853	-0.349531309983365	0.61805334871244	1.14369130626555	0.705018447402833	1.85531287705442
789	ebi-a-GCST90017069	finn-b-DM_NEPHROPATHY	Diabetic nephropathy || id:finn-b-DM_NEPHROPATHY	|| id:ebi-a-GCST90017069	Inverse variance weighted	9	0.0597274728053673	0.107333559611496	0.577892355183197	-0.150646304033165	0.270101249643899	1.06154720663846	0.860151877112489	1.31009709088218
790	ebi-a-GCST90017069	finn-b-DM_NEPHROPATHY	Diabetic nephropathy || id:finn-b-DM_NEPHROPATHY	|| id:ebi-a-GCST90017069	MR Egger	9	0.226874228820304	0.500027790722331	0.663760139209161	-0.753180240995465	1.20692869863607	1.25467205643175	0.470866699476638	3.34320089091112
791	ebi-a-GCST90017069	finn-b-DM_NEPHROPATHY	Diabetic nephropathy || id:finn-b-DM_NEPHROPATHY	|| id:ebi-a-GCST90017069	Simple mode	9	-0.027162530407584	0.220745329754957	0.905103340882989	-0.459823376727299	0.405498315912131	0.973203053580549	0.631395154737671	1.50004981253303
792	ebi-a-GCST90017069	finn-b-DM_NEPHROPATHY	Diabetic nephropathy || id:finn-b-DM_NEPHROPATHY	|| id:ebi-a-GCST90017069	Weighted median	9	0.0203980714759961	0.144876996271277	0.888031267211939	-0.263560841215706	0.304356984167698	1.02060753392173	0.76831087604945	1.35575295205213
793	ebi-a-GCST90017069	finn-b-DM_NEPHROPATHY	Diabetic nephropathy || id:finn-b-DM_NEPHROPATHY	|| id:ebi-a-GCST90017069	Weighted mode	9	-0.0124540481726425	0.203401268902736	0.952678903475622	-0.411120535222005	0.38621243887672	0.987623182541158	0.662907023139729	1.47139721958735
794	ebi-a-GCST90017070	finn-b-DM_NEPHROPATHY	Diabetic nephropathy || id:finn-b-DM_NEPHROPATHY	|| id:ebi-a-GCST90017070	Inverse variance weighted	14	-0.0616306836935714	0.133430729074577	0.644158247851891	-0.323154912679743	0.1998935452926	0.94023006497265	0.723861710324563	1.22127274100752
795	ebi-a-GCST90017070	finn-b-DM_NEPHROPATHY	Diabetic nephropathy || id:finn-b-DM_NEPHROPATHY	|| id:ebi-a-GCST90017070	MR Egger	14	-0.601449762195136	0.530500254602282	0.279045537515288	-1.64123026121561	0.438330736825336	0.54801656620216	0.193741542906612	1.55011750358966
796	ebi-a-GCST90017070	finn-b-DM_NEPHROPATHY	Diabetic nephropathy || id:finn-b-DM_NEPHROPATHY	|| id:ebi-a-GCST90017070	Simple mode	14	0.304402731529534	0.310756046546317	0.345184164984581	-0.304679119701247	0.913484582760314	1.35581497559168	0.737359940712927	2.49299446110585
797	ebi-a-GCST90017070	finn-b-DM_NEPHROPATHY	Diabetic nephropathy || id:finn-b-DM_NEPHROPATHY	|| id:ebi-a-GCST90017070	Weighted median	14	0.224243146092305	0.191580859448569	0.24180453745272	-0.151255338426891	0.599741630611501	1.2513752494426	0.85962817452813	1.82164808148258
798	ebi-a-GCST90017070	finn-b-DM_NEPHROPATHY	Diabetic nephropathy || id:finn-b-DM_NEPHROPATHY	|| id:ebi-a-GCST90017070	Weighted mode	14	0.314116991744976	0.292888513065414	0.303010666436608	-0.259944493863237	0.888178477353188	1.36904989471474	0.77109438508614	2.4306980448432
799	ebi-a-GCST90017071	finn-b-DM_NEPHROPATHY	Diabetic nephropathy || id:finn-b-DM_NEPHROPATHY	|| id:ebi-a-GCST90017071	Inverse variance weighted	12	-0.0231089961630343	0.135433032459066	0.864514371455049	-0.288557739782804	0.242339747456735	0.977155971717077	0.749343536965297	1.27422703467791
800	ebi-a-GCST90017071	finn-b-DM_NEPHROPATHY	Diabetic nephropathy || id:finn-b-DM_NEPHROPATHY	|| id:ebi-a-GCST90017071	MR Egger	12	0.24405425115172	0.365754029940005	0.519703933057102	-0.47282364753069	0.960932149834129	1.27641357551767	0.623239971394714	2.61413210086611
801	ebi-a-GCST90017071	finn-b-DM_NEPHROPATHY	Diabetic nephropathy || id:finn-b-DM_NEPHROPATHY	|| id:ebi-a-GCST90017071	Simple mode	12	-0.103039214659442	0.283064985432797	0.722748716258496	-0.657846586107723	0.451768156788839	0.902091597573109	0.517965528565573	1.57108766034221
802	ebi-a-GCST90017071	finn-b-DM_NEPHROPATHY	Diabetic nephropathy || id:finn-b-DM_NEPHROPATHY	|| id:ebi-a-GCST90017071	Weighted median	12	-0.0961303598823066	0.176579084819756	0.586163494654211	-0.442225366129029	0.249964646364416	0.908345596525238	0.64260479777962	1.28398002252351
803	ebi-a-GCST90017071	finn-b-DM_NEPHROPATHY	Diabetic nephropathy || id:finn-b-DM_NEPHROPATHY	|| id:ebi-a-GCST90017071	Weighted mode	12	-0.103039214659442	0.264153134658729	0.703929290026696	-0.620779358590552	0.414700929271668	0.902091597573109	0.537525349307237	1.51391790445007
804	ebi-a-GCST90017072	finn-b-DM_NEPHROPATHY	Diabetic nephropathy || id:finn-b-DM_NEPHROPATHY	|| id:ebi-a-GCST90017072	Inverse variance weighted	12	-0.0703551547495894	0.127078914199142	0.579829636945717	-0.319429826579907	0.178719517080729	0.932062734609059	0.726563186010794	1.19568532781953
805	ebi-a-GCST90017072	finn-b-DM_NEPHROPATHY	Diabetic nephropathy || id:finn-b-DM_NEPHROPATHY	|| id:ebi-a-GCST90017072	MR Egger	12	-0.0471893743439545	0.550106948190392	0.933332798803628	-1.12539899279712	1.03102024410921	0.953906735022345	0.324522959200435	2.80392506392433
806	ebi-a-GCST90017072	finn-b-DM_NEPHROPATHY	Diabetic nephropathy || id:finn-b-DM_NEPHROPATHY	|| id:ebi-a-GCST90017072	Simple mode	12	-0.0663640702520323	0.292560751540212	0.824709704642601	-0.639783143270849	0.507055002766784	0.935790108925131	0.527406783352778	1.66039413144286
807	ebi-a-GCST90017072	finn-b-DM_NEPHROPATHY	Diabetic nephropathy || id:finn-b-DM_NEPHROPATHY	|| id:ebi-a-GCST90017072	Weighted median	12	-0.090157451575667	0.176020958269562	0.608512964339408	-0.435158529784008	0.254843626632674	0.913787296694095	0.647162064483165	1.2902598428206
808	ebi-a-GCST90017072	finn-b-DM_NEPHROPATHY	Diabetic nephropathy || id:finn-b-DM_NEPHROPATHY	|| id:ebi-a-GCST90017072	Weighted mode	12	-0.0995682865186032	0.274819490836724	0.723989175091948	-0.638214488558582	0.439077915521376	0.905228132880162	0.528234751717223	1.55127615116919
809	ebi-a-GCST90017073	finn-b-DM_NEPHROPATHY	Diabetic nephropathy || id:finn-b-DM_NEPHROPATHY	|| id:ebi-a-GCST90017073	Inverse variance weighted	5	0.105127531536803	0.162731615995633	0.518267784120432	-0.213826435814638	0.424081498888244	1.11085227001963	0.807488523948629	1.52818613418
810	ebi-a-GCST90017073	finn-b-DM_NEPHROPATHY	Diabetic nephropathy || id:finn-b-DM_NEPHROPATHY	|| id:ebi-a-GCST90017073	MR Egger	5	-0.385427637185409	0.481501040693631	0.481963796873306	-1.32916967694492	0.558314402574108	0.68015971241906	0.264696954062785	1.74772405687844
811	ebi-a-GCST90017073	finn-b-DM_NEPHROPATHY	Diabetic nephropathy || id:finn-b-DM_NEPHROPATHY	|| id:ebi-a-GCST90017073	Simple mode	5	-0.062892743161642	0.306997029260251	0.847680553004768	-0.664606920511734	0.53882143418845	0.939044187198528	0.514475717817521	1.71398562647831
812	ebi-a-GCST90017073	finn-b-DM_NEPHROPATHY	Diabetic nephropathy || id:finn-b-DM_NEPHROPATHY	|| id:ebi-a-GCST90017073	Weighted median	5	-0.00760854511957686	0.20472360989337	0.970353475818185	-0.408866820510581	0.393649730271428	0.992420326589537	0.664402711244149	1.48238122445915
813	ebi-a-GCST90017073	finn-b-DM_NEPHROPATHY	Diabetic nephropathy || id:finn-b-DM_NEPHROPATHY	|| id:ebi-a-GCST90017073	Weighted mode	5	-0.0982480416109459	0.29613255060845	0.756718005297275	-0.678667840803508	0.482171757581616	0.90642404498759	0.5072923365842	1.61958793792126
814	ebi-a-GCST90017074	finn-b-DM_NEPHROPATHY	Diabetic nephropathy || id:finn-b-DM_NEPHROPATHY	|| id:ebi-a-GCST90017074	Inverse variance weighted	12	0.00245657312686223	0.104731740369898	0.981286646741167	-0.202817637998137	0.207730784251862	1.00245959297495	0.816427113133652	1.2308817521877
815	ebi-a-GCST90017074	finn-b-DM_NEPHROPATHY	Diabetic nephropathy || id:finn-b-DM_NEPHROPATHY	|| id:ebi-a-GCST90017074	MR Egger	12	0.368655210189399	0.430693500678037	0.412061624261005	-0.475504051139554	1.21281447151835	1.44578902440326	0.621571673580772	3.36293623395516
816	ebi-a-GCST90017074	finn-b-DM_NEPHROPATHY	Diabetic nephropathy || id:finn-b-DM_NEPHROPATHY	|| id:ebi-a-GCST90017074	Simple mode	12	0.0618109330756634	0.191327532461992	0.752705261305096	-0.313191030549841	0.436812896701168	1.06376120365507	0.731110234837794	1.54776645775275
817	ebi-a-GCST90017074	finn-b-DM_NEPHROPATHY	Diabetic nephropathy || id:finn-b-DM_NEPHROPATHY	|| id:ebi-a-GCST90017074	Weighted median	12	0.0495969149491054	0.133564963185144	0.71039043354589	-0.212190412893778	0.311384242791988	1.05084743010514	0.808810674921886	1.36531373237035
818	ebi-a-GCST90017074	finn-b-DM_NEPHROPATHY	Diabetic nephropathy || id:finn-b-DM_NEPHROPATHY	|| id:ebi-a-GCST90017074	Weighted mode	12	0.0590922050874605	0.184375989775315	0.754596603626863	-0.302284734872156	0.420469145047077	1.06087305412338	0.739127579527828	1.52267574386013
819	ebi-a-GCST90017075	finn-b-DM_NEPHROPATHY	Diabetic nephropathy || id:finn-b-DM_NEPHROPATHY	|| id:ebi-a-GCST90017075	Inverse variance weighted	13	0.0366529419100403	0.094891502205586	0.699302948770961	-0.149334402412908	0.222640286232989	1.03733294356786	0.861281052275151	1.24937107691926
820	ebi-a-GCST90017075	finn-b-DM_NEPHROPATHY	Diabetic nephropathy || id:finn-b-DM_NEPHROPATHY	|| id:ebi-a-GCST90017075	MR Egger	13	-0.391372163942344	0.544225243435573	0.487053587614809	-1.45805364107607	0.675309313191379	0.676128478569439	0.232688730052931	1.96464057124139
821	ebi-a-GCST90017075	finn-b-DM_NEPHROPATHY	Diabetic nephropathy || id:finn-b-DM_NEPHROPATHY	|| id:ebi-a-GCST90017075	Simple mode	13	0.221843659348417	0.188905493959043	0.263028711887524	-0.148411108811308	0.592098427508141	1.24837619065977	0.862076634781498	1.80777792893226
822	ebi-a-GCST90017075	finn-b-DM_NEPHROPATHY	Diabetic nephropathy || id:finn-b-DM_NEPHROPATHY	|| id:ebi-a-GCST90017075	Weighted median	13	0.144312147115452	0.11411429989371	0.206004684958255	-0.0793518806762209	0.367976174907124	1.15524465853747	0.923714829852225	1.44480761588818
823	ebi-a-GCST90017075	finn-b-DM_NEPHROPATHY	Diabetic nephropathy || id:finn-b-DM_NEPHROPATHY	|| id:ebi-a-GCST90017075	Weighted mode	13	0.213572810695476	0.177331320159128	0.251663458823658	-0.133996576816415	0.561142198207367	1.23809364144545	0.874593058490811	1.75267325770087
824	ebi-a-GCST90017076	finn-b-DM_NEPHROPATHY	Diabetic nephropathy || id:finn-b-DM_NEPHROPATHY	|| id:ebi-a-GCST90017076	Inverse variance weighted	16	-0.0464678829598826	0.105174047821449	0.658620254989532	-0.252609016689923	0.159673250770158	0.954595218850581	0.776771527162603	1.17312748985666
825	ebi-a-GCST90017076	finn-b-DM_NEPHROPATHY	Diabetic nephropathy || id:finn-b-DM_NEPHROPATHY	|| id:ebi-a-GCST90017076	MR Egger	16	-0.108946174012415	0.305943155976359	0.727075188089679	-0.708594759726079	0.490702411701249	0.896778686197598	0.492335561340091	1.63346318074059
826	ebi-a-GCST90017076	finn-b-DM_NEPHROPATHY	Diabetic nephropathy || id:finn-b-DM_NEPHROPATHY	|| id:ebi-a-GCST90017076	Simple mode	16	-0.13956356674374	0.249844721538301	0.584677000694231	-0.62925922095881	0.350132087471331	0.869737735051449	0.532986480017514	1.41925500201725
827	ebi-a-GCST90017076	finn-b-DM_NEPHROPATHY	Diabetic nephropathy || id:finn-b-DM_NEPHROPATHY	|| id:ebi-a-GCST90017076	Weighted median	16	-0.0797707672898032	0.13855494718851	0.564795120450577	-0.351338463779284	0.191796929199677	0.923327979104189	0.703745521172578	1.21142448704488
828	ebi-a-GCST90017076	finn-b-DM_NEPHROPATHY	Diabetic nephropathy || id:finn-b-DM_NEPHROPATHY	|| id:ebi-a-GCST90017076	Weighted mode	16	-0.127746542302354	0.199046795950147	0.530694698522866	-0.517878262364642	0.262385177759935	0.88007641302002	0.595783303736313	1.30002718756447
829	ebi-a-GCST90017077	finn-b-DM_NEPHROPATHY	Diabetic nephropathy || id:finn-b-DM_NEPHROPATHY	|| id:ebi-a-GCST90017077	Inverse variance weighted	12	0.074242372452115	0.0860433592482318	0.388220839527254	-0.0944026116744193	0.242887356578649	1.07706782543287	0.909916345540436	1.27492500411526
830	ebi-a-GCST90017077	finn-b-DM_NEPHROPATHY	Diabetic nephropathy || id:finn-b-DM_NEPHROPATHY	|| id:ebi-a-GCST90017077	MR Egger	12	0.00275614607641833	0.274285691704696	0.992180272422357	-0.534843809664785	0.540356101817622	1.00275994773886	0.585760773171743	1.71661804416258
831	ebi-a-GCST90017077	finn-b-DM_NEPHROPATHY	Diabetic nephropathy || id:finn-b-DM_NEPHROPATHY	|| id:ebi-a-GCST90017077	Simple mode	12	0.194079211879964	0.191119511641626	0.331689842839573	-0.180515030937624	0.568673454697552	1.2141924576143	0.834840132172683	1.76592292022506
832	ebi-a-GCST90017077	finn-b-DM_NEPHROPATHY	Diabetic nephropathy || id:finn-b-DM_NEPHROPATHY	|| id:ebi-a-GCST90017077	Weighted median	12	0.14054553709356	0.117611672366364	0.232088396732035	-0.0899733407445131	0.371064414931633	1.15090148708029	0.913955550320969	1.44927642542184
833	ebi-a-GCST90017077	finn-b-DM_NEPHROPATHY	Diabetic nephropathy || id:finn-b-DM_NEPHROPATHY	|| id:ebi-a-GCST90017077	Weighted mode	12	0.194079211879964	0.189700759885557	0.328242998939708	-0.177734277495727	0.565892701255655	1.2141924576143	0.83716484747569	1.761019145241
834	ebi-a-GCST90017078	finn-b-DM_NEPHROPATHY	Diabetic nephropathy || id:finn-b-DM_NEPHROPATHY	|| id:ebi-a-GCST90017078	Inverse variance weighted	14	0.00702572003211083	0.103354489952058	0.945804005894152	-0.195549080273922	0.209600520338144	1.00705045830388	0.822382979791741	1.23318532908705
835	ebi-a-GCST90017078	finn-b-DM_NEPHROPATHY	Diabetic nephropathy || id:finn-b-DM_NEPHROPATHY	|| id:ebi-a-GCST90017078	MR Egger	14	0.0985503138185804	0.311569270336193	0.757206803157178	-0.512125456040358	0.709226083677518	1.10356992781472	0.599220607285019	2.03241772858074
836	ebi-a-GCST90017078	finn-b-DM_NEPHROPATHY	Diabetic nephropathy || id:finn-b-DM_NEPHROPATHY	|| id:ebi-a-GCST90017078	Simple mode	14	0.172654951608622	0.226284163977273	0.459085653829559	-0.270862009786833	0.616171913004078	1.18845595951101	0.762721737278907	1.85182550681751
837	ebi-a-GCST90017078	finn-b-DM_NEPHROPATHY	Diabetic nephropathy || id:finn-b-DM_NEPHROPATHY	|| id:ebi-a-GCST90017078	Weighted median	14	0.058705843663021	0.138656224361101	0.672009767275126	-0.213060356084737	0.330472043410779	1.06046325286984	0.808107361548159	1.39162488079904
838	ebi-a-GCST90017078	finn-b-DM_NEPHROPATHY	Diabetic nephropathy || id:finn-b-DM_NEPHROPATHY	|| id:ebi-a-GCST90017078	Weighted mode	14	0.150311171017847	0.226531872083232	0.51858411398762	-0.293691298265287	0.594313640300981	1.16219582812669	0.74550659510391	1.81178698053882
839	ebi-a-GCST90017079	finn-b-DM_NEPHROPATHY	Diabetic nephropathy || id:finn-b-DM_NEPHROPATHY	|| id:ebi-a-GCST90017079	Inverse variance weighted	10	0.0882172283470101	0.111679218635222	0.429576687064479	-0.130674040178025	0.307108496872045	1.09222535856922	0.87750375874779	1.35948846031614
840	ebi-a-GCST90017079	finn-b-DM_NEPHROPATHY	Diabetic nephropathy || id:finn-b-DM_NEPHROPATHY	|| id:ebi-a-GCST90017079	MR Egger	10	0.217566432152819	0.504560226934222	0.677706610482785	-0.771371612638255	1.20650447694389	1.2430480051199	0.462378429074151	3.34178293335732
841	ebi-a-GCST90017079	finn-b-DM_NEPHROPATHY	Diabetic nephropathy || id:finn-b-DM_NEPHROPATHY	|| id:ebi-a-GCST90017079	Simple mode	10	0.186250552859859	0.217318579139994	0.413661194227227	-0.239693862254528	0.612194967974247	1.20472406962745	0.786868714411734	1.8444755234992
842	ebi-a-GCST90017079	finn-b-DM_NEPHROPATHY	Diabetic nephropathy || id:finn-b-DM_NEPHROPATHY	|| id:ebi-a-GCST90017079	Weighted median	10	0.137943866697915	0.14527034863802	0.342332531525008	-0.146786016632603	0.422673750028433	1.1479111124244	0.863478727734703	1.52603634542839
843	ebi-a-GCST90017079	finn-b-DM_NEPHROPATHY	Diabetic nephropathy || id:finn-b-DM_NEPHROPATHY	|| id:ebi-a-GCST90017079	Weighted mode	10	0.203644223193708	0.203163289025713	0.342352869785658	-0.19455582329669	0.601844269684106	1.22586194261706	0.823200223223558	1.82548237957508
844	ebi-a-GCST90017080	finn-b-DM_NEPHROPATHY	Diabetic nephropathy || id:finn-b-DM_NEPHROPATHY	|| id:ebi-a-GCST90017080	Inverse variance weighted	15	-0.0787095451758322	0.07002571790543	0.261009159315573	-0.215959952270475	0.0585408619188107	0.924308355280494	0.805767570389054	1.06028831022428
845	ebi-a-GCST90017080	finn-b-DM_NEPHROPATHY	Diabetic nephropathy || id:finn-b-DM_NEPHROPATHY	|| id:ebi-a-GCST90017080	MR Egger	15	-0.211188061281606	0.308800960609119	0.50604855507474	-0.816437944075479	0.394061821512268	0.809621794051208	0.442003294162676	1.48299222666302
846	ebi-a-GCST90017080	finn-b-DM_NEPHROPATHY	Diabetic nephropathy || id:finn-b-DM_NEPHROPATHY	|| id:ebi-a-GCST90017080	Simple mode	15	-0.191173709988643	0.174874788984057	0.292758784727522	-0.533928296397394	0.151580876420109	0.825989093132309	0.586297290487985	1.16367241166282
847	ebi-a-GCST90017080	finn-b-DM_NEPHROPATHY	Diabetic nephropathy || id:finn-b-DM_NEPHROPATHY	|| id:ebi-a-GCST90017080	Weighted median	15	-0.121755920255638	0.0968208039799394	0.208558588726262	-0.311524696056319	0.0680128555450432	0.885364441658601	0.732329524630861	1.07037906869666
848	ebi-a-GCST90017080	finn-b-DM_NEPHROPATHY	Diabetic nephropathy || id:finn-b-DM_NEPHROPATHY	|| id:ebi-a-GCST90017080	Weighted mode	15	-0.199658794684562	0.167636525553181	0.253447022129779	-0.528226384768796	0.128908795399671	0.819010156027019	0.589649854755874	1.13758636632433
849	ebi-a-GCST90017081	finn-b-DM_NEPHROPATHY	Diabetic nephropathy || id:finn-b-DM_NEPHROPATHY	|| id:ebi-a-GCST90017081	Inverse variance weighted	10	0.0301378868057077	0.1151289061672	0.793494797758422	-0.195514769282004	0.255790542893419	1.03059662983398	0.822411197051593	1.29148218948498
850	ebi-a-GCST90017081	finn-b-DM_NEPHROPATHY	Diabetic nephropathy || id:finn-b-DM_NEPHROPATHY	|| id:ebi-a-GCST90017081	MR Egger	10	-0.268043933654518	0.322996796646129	0.430680237885623	-0.901117655080932	0.365029787771896	0.76487417664686	0.406115508933891	1.440556918491
851	ebi-a-GCST90017081	finn-b-DM_NEPHROPATHY	Diabetic nephropathy || id:finn-b-DM_NEPHROPATHY	|| id:ebi-a-GCST90017081	Simple mode	10	-0.118838412527012	0.26643605980038	0.66611302215007	-0.641053089735758	0.403376264681733	0.887951270972156	0.526737430084057	1.49687000503314
852	ebi-a-GCST90017081	finn-b-DM_NEPHROPATHY	Diabetic nephropathy || id:finn-b-DM_NEPHROPATHY	|| id:ebi-a-GCST90017081	Weighted median	10	0.0142477729255137	0.160227756977973	0.92914389775289	-0.299798630751314	0.328294176602341	1.01434975621147	0.74096741371117	1.38859740507743
853	ebi-a-GCST90017081	finn-b-DM_NEPHROPATHY	Diabetic nephropathy || id:finn-b-DM_NEPHROPATHY	|| id:ebi-a-GCST90017081	Weighted mode	10	-0.177995312637735	0.260333798017763	0.511369837866695	-0.68824955675255	0.33225893147708	0.836946346550297	0.502454818385263	1.39411378172273
854	ebi-a-GCST90017082	finn-b-DM_NEPHROPATHY	Diabetic nephropathy || id:finn-b-DM_NEPHROPATHY	|| id:ebi-a-GCST90017082	Inverse variance weighted	9	0.0522819464732859	0.218296979287075	0.81071853600232	-0.375580132929382	0.480144025875954	1.05367277996137	0.686890675281025	1.61630717548656
855	ebi-a-GCST90017082	finn-b-DM_NEPHROPATHY	Diabetic nephropathy || id:finn-b-DM_NEPHROPATHY	|| id:ebi-a-GCST90017082	MR Egger	9	-0.0842343419243019	0.625164875053865	0.896610334455128	-1.30955749702988	1.14108881318127	0.919215820049143	0.269939478981514	3.13017468588388
856	ebi-a-GCST90017082	finn-b-DM_NEPHROPATHY	Diabetic nephropathy || id:finn-b-DM_NEPHROPATHY	|| id:ebi-a-GCST90017082	Simple mode	9	0.227455879003928	0.206249460205966	0.302172657770361	-0.176793062999765	0.631704821007621	1.25540204894332	0.837953170097787	1.8808142993327
857	ebi-a-GCST90017082	finn-b-DM_NEPHROPATHY	Diabetic nephropathy || id:finn-b-DM_NEPHROPATHY	|| id:ebi-a-GCST90017082	Weighted median	9	0.298578732212243	0.167474329664157	0.0746135207237804	-0.0296709539295055	0.626828418353991	1.34794165944793	0.970764907379422	1.87166501741405
858	ebi-a-GCST90017082	finn-b-DM_NEPHROPATHY	Diabetic nephropathy || id:finn-b-DM_NEPHROPATHY	|| id:ebi-a-GCST90017082	Weighted mode	9	0.302472745345365	0.171379908502246	0.115576461839243	-0.0334318753190378	0.638377366009768	1.35320079489826	0.967120793782792	1.89340608027972
859	ebi-a-GCST90017083	finn-b-DM_NEPHROPATHY	Diabetic nephropathy || id:finn-b-DM_NEPHROPATHY	|| id:ebi-a-GCST90017083	Inverse variance weighted	12	-0.154407855311199	0.124946360377923	0.216535464719155	-0.399302721651928	0.0904870110295302	0.85692244935672	0.670787608681729	1.09470728842866
860	ebi-a-GCST90017083	finn-b-DM_NEPHROPATHY	Diabetic nephropathy || id:finn-b-DM_NEPHROPATHY	|| id:ebi-a-GCST90017083	MR Egger	12	-0.897560714855458	0.34532281404975	0.0265281962358932	-1.57439343039297	-0.220727999317947	0.407562609623428	0.207133155260538	0.801934777433989
861	ebi-a-GCST90017083	finn-b-DM_NEPHROPATHY	Diabetic nephropathy || id:finn-b-DM_NEPHROPATHY	|| id:ebi-a-GCST90017083	Simple mode	12	-0.204414030120542	0.273814953323133	0.470995797032213	-0.741091338633883	0.3322632783928	0.815124815087471	0.476593506695043	1.39411984183102
862	ebi-a-GCST90017083	finn-b-DM_NEPHROPATHY	Diabetic nephropathy || id:finn-b-DM_NEPHROPATHY	|| id:ebi-a-GCST90017083	Weighted median	12	-0.160654688102574	0.148226377252923	0.278432720594046	-0.451178387518304	0.129869011313155	0.851586083147495	0.636877221097057	1.13867921945975
863	ebi-a-GCST90017083	finn-b-DM_NEPHROPATHY	Diabetic nephropathy || id:finn-b-DM_NEPHROPATHY	|| id:ebi-a-GCST90017083	Weighted mode	12	-0.170370874403064	0.250241616025815	0.510059313071564	-0.660844441813661	0.320102693007533	0.843351980926099	0.516415067840233	1.37726919298958
864	ebi-a-GCST90017084	finn-b-DM_NEPHROPATHY	Diabetic nephropathy || id:finn-b-DM_NEPHROPATHY	|| id:ebi-a-GCST90017084	Inverse variance weighted	17	-0.215991599073051	0.105345004026009	0.0403326305724849	-0.422467806964028	-0.00951539118207412	0.805742070825324	0.655427354183595	0.990529736902047
865	ebi-a-GCST90017084	finn-b-DM_NEPHROPATHY	Diabetic nephropathy || id:finn-b-DM_NEPHROPATHY	|| id:ebi-a-GCST90017084	MR Egger	17	-0.843385911057048	0.539458878651109	0.138808537372832	-1.90072531321322	0.213953491099125	0.430251261853438	0.149460174459793	1.23856504915478
866	ebi-a-GCST90017084	finn-b-DM_NEPHROPATHY	Diabetic nephropathy || id:finn-b-DM_NEPHROPATHY	|| id:ebi-a-GCST90017084	Simple mode	17	-0.228877839370529	0.22725421574187	0.32885470905761	-0.674296102224594	0.216540423483537	0.795425697274056	0.509514940845344	1.24177328114106
867	ebi-a-GCST90017084	finn-b-DM_NEPHROPATHY	Diabetic nephropathy || id:finn-b-DM_NEPHROPATHY	|| id:ebi-a-GCST90017084	Weighted median	17	-0.18354099490172	0.141805204242191	0.195555682936728	-0.461479195216415	0.0943972054129755	0.832317754253961	0.630350544048035	1.09899618646727
868	ebi-a-GCST90017084	finn-b-DM_NEPHROPATHY	Diabetic nephropathy || id:finn-b-DM_NEPHROPATHY	|| id:ebi-a-GCST90017084	Weighted mode	17	-0.211544635849903	0.219542388452949	0.349599459104295	-0.641847717217683	0.218758445517877	0.809333154973246	0.526319036301968	1.2445306184273
869	ebi-a-GCST90017085	finn-b-DM_NEPHROPATHY	Diabetic nephropathy || id:finn-b-DM_NEPHROPATHY	|| id:ebi-a-GCST90017085	Inverse variance weighted	14	0.0839674465553113	0.107250637173856	0.433680784992021	-0.126243802305447	0.29417869541607	1.08759348831808	0.881399933250526	1.34202369572415
870	ebi-a-GCST90017085	finn-b-DM_NEPHROPATHY	Diabetic nephropathy || id:finn-b-DM_NEPHROPATHY	|| id:ebi-a-GCST90017085	MR Egger	14	0.645686022428079	0.368887433448091	0.105555250270474	-0.0773333471301793	1.36870539198634	1.90729502772847	0.925581262317801	3.93025925534425
871	ebi-a-GCST90017085	finn-b-DM_NEPHROPATHY	Diabetic nephropathy || id:finn-b-DM_NEPHROPATHY	|| id:ebi-a-GCST90017085	Simple mode	14	-0.134564183804584	0.224472440647147	0.55916393903325	-0.574530167472992	0.305401799863824	0.874096774219542	0.562969307973624	1.35717020427125
872	ebi-a-GCST90017085	finn-b-DM_NEPHROPATHY	Diabetic nephropathy || id:finn-b-DM_NEPHROPATHY	|| id:ebi-a-GCST90017085	Weighted median	14	-0.0105160852933047	0.128915564022895	0.934985927222024	-0.263190590778179	0.242158420191569	0.989539015414584	0.768595396156061	1.27399600352126
873	ebi-a-GCST90017085	finn-b-DM_NEPHROPATHY	Diabetic nephropathy || id:finn-b-DM_NEPHROPATHY	|| id:ebi-a-GCST90017085	Weighted mode	14	-0.134564183804584	0.244424340285641	0.591287569680194	-0.61363589076444	0.344507523155272	0.874096774219542	0.541378891787197	1.41129471852652
874	ebi-a-GCST90017086	finn-b-DM_NEPHROPATHY	Diabetic nephropathy || id:finn-b-DM_NEPHROPATHY	|| id:ebi-a-GCST90017086	Inverse variance weighted	14	0.0434088788768039	0.134237088212496	0.746411483380474	-0.219695814019689	0.306513571773297	1.04436482628019	0.802762950061695	1.3586799070478
875	ebi-a-GCST90017086	finn-b-DM_NEPHROPATHY	Diabetic nephropathy || id:finn-b-DM_NEPHROPATHY	|| id:ebi-a-GCST90017086	MR Egger	14	0.290769963180681	0.394891656516618	0.475679499514154	-0.48321768359189	1.06475760995325	1.33745688423263	0.616795542489554	2.90013593477219
876	ebi-a-GCST90017086	finn-b-DM_NEPHROPATHY	Diabetic nephropathy || id:finn-b-DM_NEPHROPATHY	|| id:ebi-a-GCST90017086	Simple mode	14	-0.320051576725201	0.335404223406448	0.357376706000806	-0.97744385460184	0.337340701151437	0.72611158565017	0.376271675753697	1.40121637845663
877	ebi-a-GCST90017086	finn-b-DM_NEPHROPATHY	Diabetic nephropathy || id:finn-b-DM_NEPHROPATHY	|| id:ebi-a-GCST90017086	Weighted median	14	-0.000860870128773644	0.168194382242094	0.99591620138292	-0.330521859323277	0.32880011906573	0.999139500313607	0.718548654256704	1.38930013322422
878	ebi-a-GCST90017086	finn-b-DM_NEPHROPATHY	Diabetic nephropathy || id:finn-b-DM_NEPHROPATHY	|| id:ebi-a-GCST90017086	Weighted mode	14	-0.255220166815691	0.319621013222557	0.438920179785792	-0.881677352731904	0.371237019100521	0.774745905843349	0.414087757603806	1.44952659816455
879	ebi-a-GCST90017087	finn-b-DM_NEPHROPATHY	Diabetic nephropathy || id:finn-b-DM_NEPHROPATHY	|| id:ebi-a-GCST90017087	Inverse variance weighted	14	0.102305208823895	0.0739178097649155	0.166346193038752	-0.0425736983153395	0.247184115963129	1.10772150651792	0.958319836360858	1.28041483588812
880	ebi-a-GCST90017087	finn-b-DM_NEPHROPATHY	Diabetic nephropathy || id:finn-b-DM_NEPHROPATHY	|| id:ebi-a-GCST90017087	MR Egger	14	-0.288503429595659	0.425753307449347	0.510860102382562	-1.12297991219638	0.54597305300506	0.749384235058176	0.325308956707892	1.72628733446767
881	ebi-a-GCST90017087	finn-b-DM_NEPHROPATHY	Diabetic nephropathy || id:finn-b-DM_NEPHROPATHY	|| id:ebi-a-GCST90017087	Simple mode	14	0.0140700705615254	0.174930944513331	0.937118617543943	-0.328794580684604	0.356934721807655	1.01416951987656	0.719790860507367	1.42894258802016
882	ebi-a-GCST90017087	finn-b-DM_NEPHROPATHY	Diabetic nephropathy || id:finn-b-DM_NEPHROPATHY	|| id:ebi-a-GCST90017087	Weighted median	14	0.0524879423997527	0.104360349369866	0.615000068360556	-0.152058342365184	0.257034227164689	1.05388985461936	0.858938166795057	1.29308938478527
883	ebi-a-GCST90017087	finn-b-DM_NEPHROPATHY	Diabetic nephropathy || id:finn-b-DM_NEPHROPATHY	|| id:ebi-a-GCST90017087	Weighted mode	14	0.00285341538096329	0.158941687493464	0.985949283227191	-0.308672292106226	0.314379122868153	1.00285749024547	0.734421406287105	1.36940881234101
884	ebi-a-GCST90017088	finn-b-DM_NEPHROPATHY	Diabetic nephropathy || id:finn-b-DM_NEPHROPATHY	|| id:ebi-a-GCST90017088	Inverse variance weighted	7	0.089713883353092	0.167149552089672	0.591455352678365	-0.237899238742666	0.41732700544885	1.0938612670098	0.788282115389338	1.51789879296363
885	ebi-a-GCST90017088	finn-b-DM_NEPHROPATHY	Diabetic nephropathy || id:finn-b-DM_NEPHROPATHY	|| id:ebi-a-GCST90017088	MR Egger	7	2.67424001120287	3.55728430609411	0.486052011128457	-4.29803722874158	9.64651725114733	14.5013248062744	0.0135952171431966	15467.8236413682
886	ebi-a-GCST90017088	finn-b-DM_NEPHROPATHY	Diabetic nephropathy || id:finn-b-DM_NEPHROPATHY	|| id:ebi-a-GCST90017088	Simple mode	7	-0.0441693236671354	0.297643687017973	0.886891484921158	-0.627550950222363	0.539212302888092	0.95679193623709	0.533897743344884	1.71465570075834
887	ebi-a-GCST90017088	finn-b-DM_NEPHROPATHY	Diabetic nephropathy || id:finn-b-DM_NEPHROPATHY	|| id:ebi-a-GCST90017088	Weighted median	7	-0.0460961238982474	0.192655881647807	0.810898837988499	-0.42370165192795	0.331509404131455	0.954950164246378	0.654619157140876	1.39306924682306
888	ebi-a-GCST90017088	finn-b-DM_NEPHROPATHY	Diabetic nephropathy || id:finn-b-DM_NEPHROPATHY	|| id:ebi-a-GCST90017088	Weighted mode	7	-0.0481257357421894	0.275707635937672	0.867171513114381	-0.588512702180025	0.492261230695647	0.953013951627338	0.55515234790188	1.63601143979469
889	ebi-a-GCST90017089	finn-b-DM_NEPHROPATHY	Diabetic nephropathy || id:finn-b-DM_NEPHROPATHY	|| id:ebi-a-GCST90017089	Inverse variance weighted	12	-0.106014329025645	0.0664033184399161	0.110372397852978	-0.23616483316788	0.024136175116591	0.899411760289411	0.789650502610958	1.02442981024156
890	ebi-a-GCST90017089	finn-b-DM_NEPHROPATHY	Diabetic nephropathy || id:finn-b-DM_NEPHROPATHY	|| id:ebi-a-GCST90017089	MR Egger	12	-0.52853712892053	0.43948905077547	0.256825896987131	-1.38993566844045	0.332861410599391	0.589466652977853	0.249091328549877	1.39495395923964
891	ebi-a-GCST90017089	finn-b-DM_NEPHROPATHY	Diabetic nephropathy || id:finn-b-DM_NEPHROPATHY	|| id:ebi-a-GCST90017089	Simple mode	12	-0.13089976170252	0.135130434428294	0.353515838070405	-0.395755413181976	0.133955889776935	0.877305709614432	0.673171324635839	1.14334238544466
892	ebi-a-GCST90017089	finn-b-DM_NEPHROPATHY	Diabetic nephropathy || id:finn-b-DM_NEPHROPATHY	|| id:ebi-a-GCST90017089	Weighted median	12	-0.125210251345071	0.0859752873883508	0.145295435132069	-0.293721814626239	0.0433013119360963	0.882311375928104	0.745483845302685	1.04425249319261
893	ebi-a-GCST90017089	finn-b-DM_NEPHROPATHY	Diabetic nephropathy || id:finn-b-DM_NEPHROPATHY	|| id:ebi-a-GCST90017089	Weighted mode	12	-0.13089976170252	0.127080845863805	0.325102959561361	-0.379978219595578	0.118178696190537	0.877305709614432	0.683876304152626	1.12544520617037
894	ebi-a-GCST90017090	finn-b-DM_NEPHROPATHY	Diabetic nephropathy || id:finn-b-DM_NEPHROPATHY	|| id:ebi-a-GCST90017090	Inverse variance weighted	4	0.00292358917333314	0.155206334629336	0.984971304635748	-0.301280826700165	0.307128005046831	1.00292786702804	0.739869968327802	1.35951498171333
895	ebi-a-GCST90017090	finn-b-DM_NEPHROPATHY	Diabetic nephropathy || id:finn-b-DM_NEPHROPATHY	|| id:ebi-a-GCST90017090	MR Egger	4	-0.265648241647494	0.338390460808042	0.514659234256986	-0.928893544831258	0.397597061536269	0.766708776288631	0.394990507967705	1.48824423822882
896	ebi-a-GCST90017090	finn-b-DM_NEPHROPATHY	Diabetic nephropathy || id:finn-b-DM_NEPHROPATHY	|| id:ebi-a-GCST90017090	Simple mode	4	0.146228309986591	0.275662791614879	0.632549189536786	-0.394070761578571	0.686527381551753	1.15746041765895	0.674306339571182	1.98680412718531
897	ebi-a-GCST90017090	finn-b-DM_NEPHROPATHY	Diabetic nephropathy || id:finn-b-DM_NEPHROPATHY	|| id:ebi-a-GCST90017090	Weighted median	4	0.032178035511927	0.187177411023296	0.863506744207291	-0.334689690093733	0.399045761117587	1.03270134645239	0.7155600972914	1.49040181949983
898	ebi-a-GCST90017090	finn-b-DM_NEPHROPATHY	Diabetic nephropathy || id:finn-b-DM_NEPHROPATHY	|| id:ebi-a-GCST90017090	Weighted mode	4	-0.137471000504223	0.202898487177576	0.546638754227461	-0.535152035372271	0.260210034363826	0.871559624420331	0.585580254464697	1.29720251516012
899	ebi-a-GCST90017091	finn-b-DM_NEPHROPATHY	Diabetic nephropathy || id:finn-b-DM_NEPHROPATHY	|| id:ebi-a-GCST90017091	Inverse variance weighted	9	-0.00147903851464967	0.0725167424656506	0.983727617343107	-0.143611853747325	0.140653776718025	0.998522054723767	0.866223904378539	1.15102606696717
900	ebi-a-GCST90017091	finn-b-DM_NEPHROPATHY	Diabetic nephropathy || id:finn-b-DM_NEPHROPATHY	|| id:ebi-a-GCST90017091	MR Egger	9	-0.500321938465051	0.302988474935243	0.142662409779357	-1.09417934933813	0.0935354724080244	0.606335425591412	0.334814259780073	1.09804955311225
901	ebi-a-GCST90017091	finn-b-DM_NEPHROPATHY	Diabetic nephropathy || id:finn-b-DM_NEPHROPATHY	|| id:ebi-a-GCST90017091	Simple mode	9	0.11882128363848	0.161569133840245	0.48308387532052	-0.1978542186884	0.435496785965359	1.12616863554163	0.820489456448771	1.54573076559318
902	ebi-a-GCST90017091	finn-b-DM_NEPHROPATHY	Diabetic nephropathy || id:finn-b-DM_NEPHROPATHY	|| id:ebi-a-GCST90017091	Weighted median	9	0.0265581138834374	0.0981641090051306	0.786738612099017	-0.165843539766619	0.218959767533493	1.02691392348371	0.84717877360919	1.24478119506235
903	ebi-a-GCST90017091	finn-b-DM_NEPHROPATHY	Diabetic nephropathy || id:finn-b-DM_NEPHROPATHY	|| id:ebi-a-GCST90017091	Weighted mode	9	0.102348622455275	0.160047759596386	0.540380964188569	-0.211344986353642	0.416042231264191	1.10776959777497	0.809494754060995	1.51594988799898
904	ebi-a-GCST90017092	finn-b-DM_NEPHROPATHY	Diabetic nephropathy || id:finn-b-DM_NEPHROPATHY	|| id:ebi-a-GCST90017092	Inverse variance weighted	15	0.204872133269433	0.147354961149664	0.164428465153355	-0.0839435905839077	0.493687857122774	1.22736811538096	0.919483122138271	1.63834708259852
905	ebi-a-GCST90017092	finn-b-DM_NEPHROPATHY	Diabetic nephropathy || id:finn-b-DM_NEPHROPATHY	|| id:ebi-a-GCST90017092	MR Egger	15	-0.0633628890477662	0.314167751807044	0.843284765712844	-0.679131682589572	0.55240590449404	0.938602803202593	0.507057087764076	1.73742807947823
906	ebi-a-GCST90017092	finn-b-DM_NEPHROPATHY	Diabetic nephropathy || id:finn-b-DM_NEPHROPATHY	|| id:ebi-a-GCST90017092	Simple mode	15	0.506686827942794	0.324026300286921	0.140200025162972	-0.12840472061957	1.14177837650516	1.65978292864741	0.87949735638964	3.13233388391094
907	ebi-a-GCST90017092	finn-b-DM_NEPHROPATHY	Diabetic nephropathy || id:finn-b-DM_NEPHROPATHY	|| id:ebi-a-GCST90017092	Weighted median	15	0.197154916880837	0.179249717528424	0.271380185810156	-0.154174529474873	0.548484363236548	1.21793270442757	0.85712241483153	1.73062802564301
908	ebi-a-GCST90017092	finn-b-DM_NEPHROPATHY	Diabetic nephropathy || id:finn-b-DM_NEPHROPATHY	|| id:ebi-a-GCST90017092	Weighted mode	15	-0.0438148287511928	0.283163992025088	0.879240367865502	-0.598816253120366	0.51118659561798	0.957131174239622	0.549461674820511	1.66726839501695
909	ebi-a-GCST90017093	finn-b-DM_NEPHROPATHY	Diabetic nephropathy || id:finn-b-DM_NEPHROPATHY	|| id:ebi-a-GCST90017093	Inverse variance weighted	16	0.164906050079035	0.107054305075516	0.123463794955097	-0.0449203878689767	0.374732488027046	1.17928232002595	0.956073593859562	1.45460223905113
910	ebi-a-GCST90017093	finn-b-DM_NEPHROPATHY	Diabetic nephropathy || id:finn-b-DM_NEPHROPATHY	|| id:ebi-a-GCST90017093	MR Egger	16	-0.430267737210542	0.3857247114795	0.2834270364024	-1.18628817171036	0.325752697289278	0.650334952546074	0.305352579486358	1.38507279425815
911	ebi-a-GCST90017093	finn-b-DM_NEPHROPATHY	Diabetic nephropathy || id:finn-b-DM_NEPHROPATHY	|| id:ebi-a-GCST90017093	Simple mode	16	0.0533106867167465	0.285101918113668	0.854175557126156	-0.505489072786043	0.612110446219536	1.05475729329917	0.603210489439019	1.84431963177965
912	ebi-a-GCST90017093	finn-b-DM_NEPHROPATHY	Diabetic nephropathy || id:finn-b-DM_NEPHROPATHY	|| id:ebi-a-GCST90017093	Weighted median	16	0.0515309891292923	0.151324066149797	0.733454424817192	-0.24506418052431	0.348126158782894	1.05288181367724	0.782654305466224	1.41641093114782
913	ebi-a-GCST90017093	finn-b-DM_NEPHROPATHY	Diabetic nephropathy || id:finn-b-DM_NEPHROPATHY	|| id:ebi-a-GCST90017093	Weighted mode	16	-0.035235669815856	0.200273108511599	0.862695787902758	-0.427770962498589	0.357299622866877	0.96537787901981	0.651960721154293	1.42946410582951
914	ebi-a-GCST90017094	finn-b-DM_NEPHROPATHY	Diabetic nephropathy || id:finn-b-DM_NEPHROPATHY	|| id:ebi-a-GCST90017094	Inverse variance weighted	12	0.0139939073689674	0.152144415859008	0.92671568455034	-0.284209147714687	0.312196962452622	1.01409228042957	0.752609221745663	1.36642380070966
915	ebi-a-GCST90017094	finn-b-DM_NEPHROPATHY	Diabetic nephropathy || id:finn-b-DM_NEPHROPATHY	|| id:ebi-a-GCST90017094	MR Egger	12	0.372854106199955	0.473530662223706	0.449312299940619	-0.555265991758509	1.30097420415842	1.45187250518351	0.573919583012639	3.67287305347344
916	ebi-a-GCST90017094	finn-b-DM_NEPHROPATHY	Diabetic nephropathy || id:finn-b-DM_NEPHROPATHY	|| id:ebi-a-GCST90017094	Simple mode	12	0.163452567757215	0.345495702959794	0.645393801157133	-0.513719010043981	0.84062414555841	1.17756949910036	0.598266477317951	2.31781317821445
917	ebi-a-GCST90017094	finn-b-DM_NEPHROPATHY	Diabetic nephropathy || id:finn-b-DM_NEPHROPATHY	|| id:ebi-a-GCST90017094	Weighted median	12	0.12485368983682	0.201290364137595	0.535082280359839	-0.269675423872867	0.519382803546506	1.13298267405962	0.763627309311895	1.68098982850154
918	ebi-a-GCST90017094	finn-b-DM_NEPHROPATHY	Diabetic nephropathy || id:finn-b-DM_NEPHROPATHY	|| id:ebi-a-GCST90017094	Weighted mode	12	0.176559193318677	0.347790401864407	0.621716090524092	-0.505109994335561	0.858228380972916	1.19310504851676	0.603439196882963	2.35897777961592
919	ebi-a-GCST90017095	finn-b-DM_NEPHROPATHY	Diabetic nephropathy || id:finn-b-DM_NEPHROPATHY	|| id:ebi-a-GCST90017095	Inverse variance weighted	17	0.202878909432832	0.120843267005225	0.0931793605207551	-0.03397389389741	0.439731712763074	1.22492413250871	0.966596738381743	1.55229070285734
920	ebi-a-GCST90017095	finn-b-DM_NEPHROPATHY	Diabetic nephropathy || id:finn-b-DM_NEPHROPATHY	|| id:ebi-a-GCST90017095	MR Egger	17	0.622338394323006	0.343213746318671	0.0898469290348639	-0.0503605484615891	1.2950373371076	1.8632800349812	0.950886522015288	3.65113229431569
921	ebi-a-GCST90017095	finn-b-DM_NEPHROPATHY	Diabetic nephropathy || id:finn-b-DM_NEPHROPATHY	|| id:ebi-a-GCST90017095	Simple mode	17	0.108333376535257	0.272347513513618	0.696051963249691	-0.425467749951435	0.642134503021948	1.1144192046784	0.653464055852605	1.90053324682967
922	ebi-a-GCST90017095	finn-b-DM_NEPHROPATHY	Diabetic nephropathy || id:finn-b-DM_NEPHROPATHY	|| id:ebi-a-GCST90017095	Weighted median	17	0.139923813285604	0.164224057873614	0.394197477849617	-0.181955340146679	0.461802966717887	1.15018616661409	0.833638569760649	1.58693259388207
923	ebi-a-GCST90017095	finn-b-DM_NEPHROPATHY	Diabetic nephropathy || id:finn-b-DM_NEPHROPATHY	|| id:ebi-a-GCST90017095	Weighted mode	17	0.102838278596371	0.250953230843389	0.687393708435288	-0.389030053856672	0.594706611049414	1.10831215678428	0.677713901791432	1.81249909973641
924	ebi-a-GCST90017096	finn-b-DM_NEPHROPATHY	Diabetic nephropathy || id:finn-b-DM_NEPHROPATHY	|| id:ebi-a-GCST90017096	Inverse variance weighted	15	0.0472728878088826	0.121010723205225	0.696055663833388	-0.189908129673358	0.284453905291123	1.04840806782735	0.827035110439056	1.3290360503582
925	ebi-a-GCST90017096	finn-b-DM_NEPHROPATHY	Diabetic nephropathy || id:finn-b-DM_NEPHROPATHY	|| id:ebi-a-GCST90017096	MR Egger	15	0.190926505968423	0.314807310952892	0.554635285101766	-0.426095823499245	0.807948835436091	1.2103704938051	0.653053761225768	2.2433018830245
926	ebi-a-GCST90017096	finn-b-DM_NEPHROPATHY	Diabetic nephropathy || id:finn-b-DM_NEPHROPATHY	|| id:ebi-a-GCST90017096	Simple mode	15	0.156240412738769	0.31209553598985	0.624418332599523	-0.455466837801337	0.767947663278876	1.16910723757928	0.634151852778064	2.15533823164372
927	ebi-a-GCST90017096	finn-b-DM_NEPHROPATHY	Diabetic nephropathy || id:finn-b-DM_NEPHROPATHY	|| id:ebi-a-GCST90017096	Weighted median	15	0.0789093126764279	0.18742425499855	0.673740661307928	-0.288442227120729	0.446260852473585	1.08210618430678	0.749430100631564	1.5624589846714
928	ebi-a-GCST90017096	finn-b-DM_NEPHROPATHY	Diabetic nephropathy || id:finn-b-DM_NEPHROPATHY	|| id:ebi-a-GCST90017096	Weighted mode	15	0.0881538386651639	0.230394374357739	0.707746577318458	-0.363419135076005	0.539726812406333	1.09215612494561	0.695294949916186	1.71553813442768
929	ebi-a-GCST90017097	finn-b-DM_NEPHROPATHY	Diabetic nephropathy || id:finn-b-DM_NEPHROPATHY	|| id:ebi-a-GCST90017097	Inverse variance weighted	12	0.0200412271957208	0.139786957878811	0.885998138296453	-0.253941210246748	0.29402366463819	1.0202434009341	0.775737406116631	1.34181565687329
930	ebi-a-GCST90017097	finn-b-DM_NEPHROPATHY	Diabetic nephropathy || id:finn-b-DM_NEPHROPATHY	|| id:ebi-a-GCST90017097	MR Egger	12	-0.14029721907874	0.617788990818785	0.824924643032213	-1.35116364108356	1.07056920292608	0.869099883940379	0.258938773473541	2.91703941488841
931	ebi-a-GCST90017097	finn-b-DM_NEPHROPATHY	Diabetic nephropathy || id:finn-b-DM_NEPHROPATHY	|| id:ebi-a-GCST90017097	Simple mode	12	-0.186265590800735	0.316034125811022	0.567511114825863	-0.805692477390338	0.433161295788867	0.830053111233536	0.446778435448887	1.54212493890005
932	ebi-a-GCST90017097	finn-b-DM_NEPHROPATHY	Diabetic nephropathy || id:finn-b-DM_NEPHROPATHY	|| id:ebi-a-GCST90017097	Weighted median	12	0.011806776577111	0.187997304998192	0.949923453891042	-0.356667941219346	0.380281494373568	1.011876751686	0.700004901920734	1.46269627225919
933	ebi-a-GCST90017097	finn-b-DM_NEPHROPATHY	Diabetic nephropathy || id:finn-b-DM_NEPHROPATHY	|| id:ebi-a-GCST90017097	Weighted mode	12	-0.105247185471601	0.344581312253773	0.765737039745465	-0.780626557488995	0.570132186545794	0.9001020029475	0.458118883546257	1.7685008079967
934	ebi-a-GCST90017098	finn-b-DM_NEPHROPATHY	Diabetic nephropathy || id:finn-b-DM_NEPHROPATHY	|| id:ebi-a-GCST90017098	Inverse variance weighted	11	0.159265472139192	0.159162105333116	0.316996317257701	-0.152692254313715	0.471223198592099	1.17264921105746	0.858393848171343	1.60195250131755
935	ebi-a-GCST90017098	finn-b-DM_NEPHROPATHY	Diabetic nephropathy || id:finn-b-DM_NEPHROPATHY	|| id:ebi-a-GCST90017098	MR Egger	11	-0.232024056974724	0.756883564006129	0.766158056652236	-1.71551584242674	1.25146772847729	0.79292704765129	0.179870911730158	3.49546959455131
936	ebi-a-GCST90017098	finn-b-DM_NEPHROPATHY	Diabetic nephropathy || id:finn-b-DM_NEPHROPATHY	|| id:ebi-a-GCST90017098	Simple mode	11	0.346928625033878	0.309991851871394	0.289235865659819	-0.260655404634054	0.954512654701811	1.41471574647831	0.770546400589585	2.59740444157847
937	ebi-a-GCST90017098	finn-b-DM_NEPHROPATHY	Diabetic nephropathy || id:finn-b-DM_NEPHROPATHY	|| id:ebi-a-GCST90017098	Weighted median	11	0.255778278875013	0.199845374176258	0.20058702329577	-0.135918654510453	0.64747521226048	1.29146635082076	0.872913637187873	1.91071059523764
938	ebi-a-GCST90017098	finn-b-DM_NEPHROPATHY	Diabetic nephropathy || id:finn-b-DM_NEPHROPATHY	|| id:ebi-a-GCST90017098	Weighted mode	11	0.341104086921242	0.295392558990915	0.275041561492348	-0.237865328700951	0.920073502543436	1.40649963145973	0.788308846521978	2.50947483594072
939	ebi-a-GCST90017099	finn-b-DM_NEPHROPATHY	Diabetic nephropathy || id:finn-b-DM_NEPHROPATHY	|| id:ebi-a-GCST90017099	Inverse variance weighted	13	-0.225585668734309	0.147405396713649	0.125923707335803	-0.514500246293061	0.0633289088244426	0.798048689698151	0.597799272381739	1.06537719357116
940	ebi-a-GCST90017099	finn-b-DM_NEPHROPATHY	Diabetic nephropathy || id:finn-b-DM_NEPHROPATHY	|| id:ebi-a-GCST90017099	MR Egger	13	0.339908171695127	0.639287789648219	0.605506224128563	-0.913095896015383	1.59291223940564	1.4048185825313	0.401279977914453	4.91805063407868
941	ebi-a-GCST90017099	finn-b-DM_NEPHROPATHY	Diabetic nephropathy || id:finn-b-DM_NEPHROPATHY	|| id:ebi-a-GCST90017099	Simple mode	13	-0.333876053231805	0.31234965601281	0.306137809945872	-0.946081379016911	0.278329272553302	0.716142540279893	0.388259488144753	1.32092106866254
942	ebi-a-GCST90017099	finn-b-DM_NEPHROPATHY	Diabetic nephropathy || id:finn-b-DM_NEPHROPATHY	|| id:ebi-a-GCST90017099	Weighted median	13	-0.358681806654774	0.197460731257692	0.0692980635420075	-0.745704839919851	0.0283412266103024	0.698596604780556	0.474399806150128	1.02874666027261
943	ebi-a-GCST90017099	finn-b-DM_NEPHROPATHY	Diabetic nephropathy || id:finn-b-DM_NEPHROPATHY	|| id:ebi-a-GCST90017099	Weighted mode	13	-0.333876053231805	0.340215897288595	0.345784890176236	-1.00069921191745	0.332947105453841	0.716142540279893	0.367622305388668	1.39507350473829
944	ebi-a-GCST90017100	finn-b-DM_NEPHROPATHY	Diabetic nephropathy || id:finn-b-DM_NEPHROPATHY	|| id:ebi-a-GCST90017100	Inverse variance weighted	12	0.074242372452115	0.0860433592482318	0.388220839527254	-0.0944026116744193	0.242887356578649	1.07706782543287	0.909916345540436	1.27492500411526
945	ebi-a-GCST90017100	finn-b-DM_NEPHROPATHY	Diabetic nephropathy || id:finn-b-DM_NEPHROPATHY	|| id:ebi-a-GCST90017100	MR Egger	12	0.00275614607641833	0.274285691704696	0.992180272422357	-0.534843809664785	0.540356101817622	1.00275994773886	0.585760773171743	1.71661804416258
946	ebi-a-GCST90017100	finn-b-DM_NEPHROPATHY	Diabetic nephropathy || id:finn-b-DM_NEPHROPATHY	|| id:ebi-a-GCST90017100	Simple mode	12	0.194079211879964	0.197504333807411	0.346895460126082	-0.193029282382562	0.58118770614249	1.2141924576143	0.824457831696002	1.78816097979776
947	ebi-a-GCST90017100	finn-b-DM_NEPHROPATHY	Diabetic nephropathy || id:finn-b-DM_NEPHROPATHY	|| id:ebi-a-GCST90017100	Weighted median	12	0.14054553709356	0.111511475588457	0.207536505233565	-0.078016955059816	0.359108029246936	1.15090148708029	0.92494874384931	1.43205149666047
948	ebi-a-GCST90017100	finn-b-DM_NEPHROPATHY	Diabetic nephropathy || id:finn-b-DM_NEPHROPATHY	|| id:ebi-a-GCST90017100	Weighted mode	12	0.194079211879964	0.183142082857434	0.311987198289317	-0.164879270520607	0.553037694280535	1.2141924576143	0.847996076032922	1.73852611562111
949	ebi-a-GCST90017101	finn-b-DM_NEPHROPATHY	Diabetic nephropathy || id:finn-b-DM_NEPHROPATHY	|| id:ebi-a-GCST90017101	Inverse variance weighted	19	-0.181566241076813	0.121935292969488	0.136477456882825	-0.42055941529701	0.0574269331433842	0.833963000866575	0.656679360563946	1.05910788214373
950	ebi-a-GCST90017101	finn-b-DM_NEPHROPATHY	Diabetic nephropathy || id:finn-b-DM_NEPHROPATHY	|| id:ebi-a-GCST90017101	MR Egger	19	0.0773652844108705	0.30144031145849	0.800527637711202	-0.51345772604777	0.668188294869511	1.08043667099143	0.598422815197348	1.95070002409263
951	ebi-a-GCST90017101	finn-b-DM_NEPHROPATHY	Diabetic nephropathy || id:finn-b-DM_NEPHROPATHY	|| id:ebi-a-GCST90017101	Simple mode	19	-0.186607540401104	0.271211569541967	0.500191985013275	-0.718182216703359	0.344967135901151	0.829769323427194	0.487637870764493	1.41194351665387
952	ebi-a-GCST90017101	finn-b-DM_NEPHROPATHY	Diabetic nephropathy || id:finn-b-DM_NEPHROPATHY	|| id:ebi-a-GCST90017101	Weighted median	19	-0.182429633829722	0.16036481909392	0.255291152989078	-0.496744679253805	0.131885411594361	0.833243274003621	0.608508328779506	1.14097756897565
953	ebi-a-GCST90017101	finn-b-DM_NEPHROPATHY	Diabetic nephropathy || id:finn-b-DM_NEPHROPATHY	|| id:ebi-a-GCST90017101	Weighted mode	19	-0.224354540171597	0.272685000148586	0.421410629994792	-0.758817140462826	0.310108060119632	0.799031795274979	0.468219938001655	1.36357245397376
954	ebi-a-GCST90017102	finn-b-DM_NEPHROPATHY	Diabetic nephropathy || id:finn-b-DM_NEPHROPATHY	|| id:ebi-a-GCST90017102	Inverse variance weighted	11	0.00247148706826449	0.079709635267546	0.975264653443797	-0.153759398056126	0.158702372192655	1.00247454371006	0.857478307141569	1.17198907822723
955	ebi-a-GCST90017102	finn-b-DM_NEPHROPATHY	Diabetic nephropathy || id:finn-b-DM_NEPHROPATHY	|| id:ebi-a-GCST90017102	MR Egger	11	-0.13050894158624	0.309107284680271	0.682777200526109	-0.73635921955957	0.475341336387091	0.877648645342603	0.478854148513367	1.60856316492829
956	ebi-a-GCST90017102	finn-b-DM_NEPHROPATHY	Diabetic nephropathy || id:finn-b-DM_NEPHROPATHY	|| id:ebi-a-GCST90017102	Simple mode	11	0.147205319719573	0.17988242436391	0.432229866616328	-0.205364232033692	0.499774871472837	1.15859182035827	0.814350649793639	1.64835013828657
957	ebi-a-GCST90017102	finn-b-DM_NEPHROPATHY	Diabetic nephropathy || id:finn-b-DM_NEPHROPATHY	|| id:ebi-a-GCST90017102	Weighted median	11	0.112515576926595	0.103120300390832	0.275224543009386	-0.0896002118394348	0.314631365692625	1.11908968875495	0.914296637185478	1.36975427945667
958	ebi-a-GCST90017102	finn-b-DM_NEPHROPATHY	Diabetic nephropathy || id:finn-b-DM_NEPHROPATHY	|| id:ebi-a-GCST90017102	Weighted mode	11	0.155616522793735	0.178664331009517	0.404179502415138	-0.194565565984919	0.505798611572389	1.16837807081265	0.823192203079502	1.65830933680994
959	ebi-a-GCST90017103	finn-b-DM_NEPHROPATHY	Diabetic nephropathy || id:finn-b-DM_NEPHROPATHY	|| id:ebi-a-GCST90017103	Inverse variance weighted	14	0.00702572003211083	0.103354489952058	0.945804005894152	-0.195549080273922	0.209600520338144	1.00705045830388	0.822382979791741	1.23318532908705
960	ebi-a-GCST90017103	finn-b-DM_NEPHROPATHY	Diabetic nephropathy || id:finn-b-DM_NEPHROPATHY	|| id:ebi-a-GCST90017103	MR Egger	14	0.0985503138185804	0.311569270336193	0.757206803157178	-0.512125456040358	0.709226083677518	1.10356992781472	0.599220607285019	2.03241772858074
961	ebi-a-GCST90017103	finn-b-DM_NEPHROPATHY	Diabetic nephropathy || id:finn-b-DM_NEPHROPATHY	|| id:ebi-a-GCST90017103	Simple mode	14	0.172654951608622	0.236812358338421	0.478883454256989	-0.291497270734682	0.636807173951927	1.18845595951101	0.747144052754538	1.89043540196829
962	ebi-a-GCST90017103	finn-b-DM_NEPHROPATHY	Diabetic nephropathy || id:finn-b-DM_NEPHROPATHY	|| id:ebi-a-GCST90017103	Weighted median	14	0.058705843663021	0.137149957004905	0.66862106395187	-0.210108072066592	0.327519759392634	1.06046325286984	0.810496649189046	1.38752246762833
963	ebi-a-GCST90017103	finn-b-DM_NEPHROPATHY	Diabetic nephropathy || id:finn-b-DM_NEPHROPATHY	|| id:ebi-a-GCST90017103	Weighted mode	14	0.150311171017847	0.201281101071759	0.468492462768117	-0.2441997870828	0.544822129118494	1.16219582812669	0.783331119189369	1.72430165204321
964	ebi-a-GCST90017104	finn-b-DM_NEPHROPATHY	Diabetic nephropathy || id:finn-b-DM_NEPHROPATHY	|| id:ebi-a-GCST90017104	Inverse variance weighted	15	-0.0787095451758322	0.07002571790543	0.261009159315573	-0.215959952270475	0.0585408619188107	0.924308355280494	0.805767570389054	1.06028831022428
965	ebi-a-GCST90017104	finn-b-DM_NEPHROPATHY	Diabetic nephropathy || id:finn-b-DM_NEPHROPATHY	|| id:ebi-a-GCST90017104	MR Egger	15	-0.211188061281606	0.308800960609119	0.50604855507474	-0.816437944075479	0.394061821512268	0.809621794051208	0.442003294162676	1.48299222666302
966	ebi-a-GCST90017104	finn-b-DM_NEPHROPATHY	Diabetic nephropathy || id:finn-b-DM_NEPHROPATHY	|| id:ebi-a-GCST90017104	Simple mode	15	-0.191173709988643	0.179374090943502	0.304558148580615	-0.542746928237906	0.160399508260621	0.825989093132309	0.581149681329108	1.17397979194136
967	ebi-a-GCST90017104	finn-b-DM_NEPHROPATHY	Diabetic nephropathy || id:finn-b-DM_NEPHROPATHY	|| id:ebi-a-GCST90017104	Weighted median	15	-0.121755920255638	0.0994403161401283	0.220796829968576	-0.316658939890289	0.0731470993790134	0.885364441658601	0.728579202058211	1.07588878784769
968	ebi-a-GCST90017104	finn-b-DM_NEPHROPATHY	Diabetic nephropathy || id:finn-b-DM_NEPHROPATHY	|| id:ebi-a-GCST90017104	Weighted mode	15	-0.199658794684562	0.167104279406072	0.252008493837768	-0.527183182320464	0.12786559295134	0.819010156027019	0.590265299889135	1.13640025222792
969	ebi-a-GCST90017105	finn-b-DM_NEPHROPATHY	Diabetic nephropathy || id:finn-b-DM_NEPHROPATHY	|| id:ebi-a-GCST90017105	Inverse variance weighted	16	0.0383200919253614	0.138380868719298	0.781843412019885	-0.232906410764463	0.309546594615186	1.03906377557804	0.792227714041011	1.3628070699665
970	ebi-a-GCST90017105	finn-b-DM_NEPHROPATHY	Diabetic nephropathy || id:finn-b-DM_NEPHROPATHY	|| id:ebi-a-GCST90017105	MR Egger	16	-0.105156918587921	0.327184314034829	0.752655686447899	-0.746438174096186	0.536124336920345	0.900183256017476	0.474052040088986	1.70936906897841
971	ebi-a-GCST90017105	finn-b-DM_NEPHROPATHY	Diabetic nephropathy || id:finn-b-DM_NEPHROPATHY	|| id:ebi-a-GCST90017105	Simple mode	16	0.0673145821320866	0.215594477851063	0.759165711987223	-0.355250594455998	0.489879758720171	1.06963191234127	0.700997755045171	1.63211995996352
972	ebi-a-GCST90017105	finn-b-DM_NEPHROPATHY	Diabetic nephropathy || id:finn-b-DM_NEPHROPATHY	|| id:ebi-a-GCST90017105	Weighted median	16	0.0728094657025437	0.13004060674355	0.575549065124139	-0.182070123514815	0.327689054919902	1.07552559287765	0.83354288740928	1.38775738886108
973	ebi-a-GCST90017105	finn-b-DM_NEPHROPATHY	Diabetic nephropathy || id:finn-b-DM_NEPHROPATHY	|| id:ebi-a-GCST90017105	Weighted mode	16	0.121578911341045	0.165740842241994	0.474533927893698	-0.203273139453264	0.446430962135354	1.12927847528814	0.816055314079548	1.56272479664877
974	ebi-a-GCST90017106	finn-b-DM_NEPHROPATHY	Diabetic nephropathy || id:finn-b-DM_NEPHROPATHY	|| id:ebi-a-GCST90017106	Inverse variance weighted	14	0.133445339693997	0.106532923858715	0.210343798237733	-0.0753591910690842	0.342249870457078	1.1427588008822	0.927410308994606	1.40811209917369
975	ebi-a-GCST90017106	finn-b-DM_NEPHROPATHY	Diabetic nephropathy || id:finn-b-DM_NEPHROPATHY	|| id:ebi-a-GCST90017106	MR Egger	14	1.08051002955123	0.355269933876512	0.0102476071889753	0.384180959153268	1.7768390999492	2.94618180772055	1.46841114007754	5.91114232740374
976	ebi-a-GCST90017106	finn-b-DM_NEPHROPATHY	Diabetic nephropathy || id:finn-b-DM_NEPHROPATHY	|| id:ebi-a-GCST90017106	Simple mode	14	0.038898849562682	0.228963608928206	0.867711226491277	-0.409869823936602	0.487667523061966	1.03966531573001	0.663736647136644	1.62851331683279
977	ebi-a-GCST90017106	finn-b-DM_NEPHROPATHY	Diabetic nephropathy || id:finn-b-DM_NEPHROPATHY	|| id:ebi-a-GCST90017106	Weighted median	14	0.0796093431351592	0.137108663769124	0.561490145224018	-0.189123637852325	0.348342324122643	1.08286395679634	0.827684167275506	1.416717143193
978	ebi-a-GCST90017106	finn-b-DM_NEPHROPATHY	Diabetic nephropathy || id:finn-b-DM_NEPHROPATHY	|| id:ebi-a-GCST90017106	Weighted mode	14	0.0715581061951143	0.245594479448871	0.775367798170583	-0.409807073524673	0.552923285914902	1.07418056543348	0.663778298191461	1.73832722506719
979	ebi-a-GCST90017107	finn-b-DM_NEPHROPATHY	Diabetic nephropathy || id:finn-b-DM_NEPHROPATHY	|| id:ebi-a-GCST90017107	Inverse variance weighted	13	0.0962881856482387	0.198890559768767	0.628296113006786	-0.293537311498544	0.486113682795021	1.10107633267233	0.745621402093227	1.62598483220519
980	ebi-a-GCST90017107	finn-b-DM_NEPHROPATHY	Diabetic nephropathy || id:finn-b-DM_NEPHROPATHY	|| id:ebi-a-GCST90017107	MR Egger	13	-0.643436968732076	0.693047473145178	0.373115518895043	-2.00181001609663	0.714936078632474	0.525483247291861	0.135090545751723	2.04405601922647
981	ebi-a-GCST90017107	finn-b-DM_NEPHROPATHY	Diabetic nephropathy || id:finn-b-DM_NEPHROPATHY	|| id:ebi-a-GCST90017107	Simple mode	13	0.537748938954765	0.474265433095982	0.278998864572276	-0.39181130991336	1.46730918782289	1.71214837046358	0.675831624658057	4.33754789732469
982	ebi-a-GCST90017107	finn-b-DM_NEPHROPATHY	Diabetic nephropathy || id:finn-b-DM_NEPHROPATHY	|| id:ebi-a-GCST90017107	Weighted median	13	0.0713780210749227	0.228776425826292	0.755041266725425	-0.37702377354461	0.519779815694456	1.07398713891439	0.68589976743347	1.68165733437924
983	ebi-a-GCST90017107	finn-b-DM_NEPHROPATHY	Diabetic nephropathy || id:finn-b-DM_NEPHROPATHY	|| id:ebi-a-GCST90017107	Weighted mode	13	0.330568065175012	0.437752498987192	0.464723971410325	-0.527426832839884	1.18856296318991	1.39175851349096	0.590121498961518	3.28236094309942
984	ebi-a-GCST90017108	finn-b-DM_NEPHROPATHY	Diabetic nephropathy || id:finn-b-DM_NEPHROPATHY	|| id:ebi-a-GCST90017108	Inverse variance weighted	12	0.329929072099552	0.118184416737745	0.00524406690279403	0.0982876152935728	0.561570528905532	1.39086947351357	1.10328005969807	1.75342414226297
985	ebi-a-GCST90017108	finn-b-DM_NEPHROPATHY	Diabetic nephropathy || id:finn-b-DM_NEPHROPATHY	|| id:ebi-a-GCST90017108	MR Egger	12	0.377749565643437	0.408222049506748	0.376572953075519	-0.422365651389789	1.17786478267666	1.45899751401609	0.655494313161391	3.24743282003274
986	ebi-a-GCST90017108	finn-b-DM_NEPHROPATHY	Diabetic nephropathy || id:finn-b-DM_NEPHROPATHY	|| id:ebi-a-GCST90017108	Simple mode	12	0.351343606242681	0.266999204197175	0.214972301383628	-0.171974833983781	0.874662046469144	1.42097549808973	0.842000362696654	2.39806472256687
987	ebi-a-GCST90017108	finn-b-DM_NEPHROPATHY	Diabetic nephropathy || id:finn-b-DM_NEPHROPATHY	|| id:ebi-a-GCST90017108	Weighted median	12	0.287667349782319	0.164294354053431	0.0799585593878698	-0.0343495841624052	0.609684283727044	1.33331370325189	0.966233665602682	1.83985043635425
988	ebi-a-GCST90017108	finn-b-DM_NEPHROPATHY	Diabetic nephropathy || id:finn-b-DM_NEPHROPATHY	|| id:ebi-a-GCST90017108	Weighted mode	12	0.309045059075567	0.219776553300811	0.187286004114615	-0.121716985394022	0.739807103545157	1.36212374515743	0.885398913871698	2.09553125495541
989	ebi-a-GCST90017109	finn-b-DM_NEPHROPATHY	Diabetic nephropathy || id:finn-b-DM_NEPHROPATHY	|| id:ebi-a-GCST90017109	Inverse variance weighted	10	-0.0968876948267231	0.0984402978284152	0.325003434664478	-0.289830678570417	0.0960552889169706	0.907657935091267	0.748390275362401	1.10081992545294
990	ebi-a-GCST90017109	finn-b-DM_NEPHROPATHY	Diabetic nephropathy || id:finn-b-DM_NEPHROPATHY	|| id:ebi-a-GCST90017109	MR Egger	10	0.402143700232171	0.349190881304366	0.282720134592686	-0.282270427124387	1.08655782758873	1.49502615284608	0.754069736047424	2.96405370862569
991	ebi-a-GCST90017109	finn-b-DM_NEPHROPATHY	Diabetic nephropathy || id:finn-b-DM_NEPHROPATHY	|| id:ebi-a-GCST90017109	Simple mode	10	-0.337509490664537	0.222268638102171	0.163209815605041	-0.773156021344793	0.0981370400157181	0.713545202656216	0.461554092674852	1.10311394550319
992	ebi-a-GCST90017109	finn-b-DM_NEPHROPATHY	Diabetic nephropathy || id:finn-b-DM_NEPHROPATHY	|| id:ebi-a-GCST90017109	Weighted median	10	-0.0957804505120753	0.126294596671818	0.448218057523673	-0.343317859988838	0.151756958964688	0.908663490774716	0.709412681811543	1.16387733210305
993	ebi-a-GCST90017109	finn-b-DM_NEPHROPATHY	Diabetic nephropathy || id:finn-b-DM_NEPHROPATHY	|| id:ebi-a-GCST90017109	Weighted mode	10	-0.317784801812199	0.222966547477157	0.187826795577083	-0.754799234867428	0.119229631243029	0.727759384065047	0.470104985946823	1.1266285977121
994	ebi-a-GCST90017110	finn-b-DM_NEPHROPATHY	Diabetic nephropathy || id:finn-b-DM_NEPHROPATHY	|| id:ebi-a-GCST90017110	Inverse variance weighted	15	0.132629145364435	0.128905928409811	0.303534559241174	-0.120026474318795	0.385284765047666	1.14182646816296	0.886896956413584	1.47003287582544
995	ebi-a-GCST90017110	finn-b-DM_NEPHROPATHY	Diabetic nephropathy || id:finn-b-DM_NEPHROPATHY	|| id:ebi-a-GCST90017110	MR Egger	15	-0.192483799623906	0.551220797831071	0.732533877093614	-1.2728765633728	0.887908964124994	0.824907681910044	0.280024952595	2.4300430278382
996	ebi-a-GCST90017110	finn-b-DM_NEPHROPATHY	Diabetic nephropathy || id:finn-b-DM_NEPHROPATHY	|| id:ebi-a-GCST90017110	Simple mode	15	0.193266556970231	0.330889786511579	0.568458106098813	-0.455277424592463	0.841810538532925	1.21320613897488	0.634271980891979	2.3205646473244
997	ebi-a-GCST90017110	finn-b-DM_NEPHROPATHY	Diabetic nephropathy || id:finn-b-DM_NEPHROPATHY	|| id:ebi-a-GCST90017110	Weighted median	15	0.0775737435452477	0.177101794890844	0.661373359805855	-0.269545774440806	0.424693261531301	1.08066192136155	0.763726319577027	1.52912130739138
998	ebi-a-GCST90017110	finn-b-DM_NEPHROPATHY	Diabetic nephropathy || id:finn-b-DM_NEPHROPATHY	|| id:ebi-a-GCST90017110	Weighted mode	15	0.0355547378174303	0.270991451723849	0.897481939500855	-0.495588507561314	0.566697983196175	1.03619436559376	0.609212275747248	1.76243783330085
999	ebi-a-GCST90017111	finn-b-DM_NEPHROPATHY	Diabetic nephropathy || id:finn-b-DM_NEPHROPATHY	|| id:ebi-a-GCST90017111	Inverse variance weighted	12	0.203282074210896	0.145039580184687	0.161045854240427	-0.0809955029510906	0.487559651372883	1.22541807833883	0.922197838604067	1.62833765582521
1000	ebi-a-GCST90017111	finn-b-DM_NEPHROPATHY	Diabetic nephropathy || id:finn-b-DM_NEPHROPATHY	|| id:ebi-a-GCST90017111	MR Egger	12	0.243675199879182	0.36032661079252	0.51421041800685	-0.462564957274156	0.949915357032521	1.27592984101347	0.629666504763382	2.58549080643955
1001	ebi-a-GCST90017111	finn-b-DM_NEPHROPATHY	Diabetic nephropathy || id:finn-b-DM_NEPHROPATHY	|| id:ebi-a-GCST90017111	Simple mode	12	0.418247516924244	0.316275895398727	0.212866754771779	-0.201653238057261	1.03814827190575	1.51929667950763	0.817378314497849	2.82398292127555
1002	ebi-a-GCST90017111	finn-b-DM_NEPHROPATHY	Diabetic nephropathy || id:finn-b-DM_NEPHROPATHY	|| id:ebi-a-GCST90017111	Weighted median	12	0.284201223141591	0.196696937382604	0.14849480536627	-0.101324774128313	0.669727220411495	1.32870026909694	0.903639506490525	1.9537043172833
1003	ebi-a-GCST90017111	finn-b-DM_NEPHROPATHY	Diabetic nephropathy || id:finn-b-DM_NEPHROPATHY	|| id:ebi-a-GCST90017111	Weighted mode	12	0.425993155078388	0.304758930283258	0.189721925686421	-0.171334348276797	1.02332065843357	1.53111029476743	0.842539824634626	2.78241890317699
1004	ebi-a-GCST90017112	finn-b-DM_NEPHROPATHY	Diabetic nephropathy || id:finn-b-DM_NEPHROPATHY	|| id:ebi-a-GCST90017112	Inverse variance weighted	10	0.162613496817302	0.100856461050458	0.106891013223094	-0.0350651668415954	0.3602921604762	1.17658184916607	0.965542492852644	1.43374823794349
1005	ebi-a-GCST90017112	finn-b-DM_NEPHROPATHY	Diabetic nephropathy || id:finn-b-DM_NEPHROPATHY	|| id:ebi-a-GCST90017112	MR Egger	10	-0.235601632084296	0.326548646109244	0.491153545114031	-0.875636978458413	0.404433714289822	0.790095359889974	0.416596572103011	1.49845370682817
1006	ebi-a-GCST90017112	finn-b-DM_NEPHROPATHY	Diabetic nephropathy || id:finn-b-DM_NEPHROPATHY	|| id:ebi-a-GCST90017112	Simple mode	10	0.269627128386391	0.248457583821	0.30604285610981	-0.217349735902769	0.756603992675551	1.30947609322772	0.804648505617368	2.1310269350706
1007	ebi-a-GCST90017112	finn-b-DM_NEPHROPATHY	Diabetic nephropathy || id:finn-b-DM_NEPHROPATHY	|| id:ebi-a-GCST90017112	Weighted median	10	0.194856173727354	0.135741836065063	0.151147252697594	-0.0711978249601687	0.460910172414876	1.21513620540979	0.931277643940929	1.58551642177225
1008	ebi-a-GCST90017112	finn-b-DM_NEPHROPATHY	Diabetic nephropathy || id:finn-b-DM_NEPHROPATHY	|| id:ebi-a-GCST90017112	Weighted mode	10	0.249196335335343	0.233122417489807	0.312922533099067	-0.207723602944678	0.706116273615364	1.28299390538194	0.81243155937247	2.02610711297164
1009	ebi-a-GCST90017113	finn-b-DM_NEPHROPATHY	Diabetic nephropathy || id:finn-b-DM_NEPHROPATHY	|| id:ebi-a-GCST90017113	Inverse variance weighted	11	0.0866820042638524	0.0773276552473806	0.262300508262698	-0.0648802000210135	0.238244208548718	1.09054983437614	0.937179730764506	1.26901906029024
1010	ebi-a-GCST90017113	finn-b-DM_NEPHROPATHY	Diabetic nephropathy || id:finn-b-DM_NEPHROPATHY	|| id:ebi-a-GCST90017113	MR Egger	11	0.336736569911596	0.350858702356566	0.362253619288465	-0.350946486707274	1.02441962653047	1.40037011552131	0.704021427352323	2.78547837360605
1011	ebi-a-GCST90017113	finn-b-DM_NEPHROPATHY	Diabetic nephropathy || id:finn-b-DM_NEPHROPATHY	|| id:ebi-a-GCST90017113	Simple mode	11	0.150507522057694	0.175599122400373	0.411454582376679	-0.193666757847037	0.494681801962425	1.16242404889101	0.823932427540723	1.63997631877814
1012	ebi-a-GCST90017113	finn-b-DM_NEPHROPATHY	Diabetic nephropathy || id:finn-b-DM_NEPHROPATHY	|| id:ebi-a-GCST90017113	Weighted median	11	0.120335894284208	0.100780176725928	0.232461032740247	-0.0771932520986118	0.317865040667027	1.1278756349393	0.925710940737403	1.37419078883999
1013	ebi-a-GCST90017113	finn-b-DM_NEPHROPATHY	Diabetic nephropathy || id:finn-b-DM_NEPHROPATHY	|| id:ebi-a-GCST90017113	Weighted mode	11	0.147300398425827	0.194942586361824	0.467308506736238	-0.234787070843349	0.529387867695003	1.15870198300661	0.790739203136069	1.69789265550353
1014	ebi-a-GCST90017114	finn-b-DM_NEPHROPATHY	Diabetic nephropathy || id:finn-b-DM_NEPHROPATHY	|| id:ebi-a-GCST90017114	Inverse variance weighted	18	0.14787418313107	0.117732033992959	0.209107506252507	-0.0828806034951291	0.37862896975727	1.15936701925796	0.920461040490662	1.46028112675642
1015	ebi-a-GCST90017114	finn-b-DM_NEPHROPATHY	Diabetic nephropathy || id:finn-b-DM_NEPHROPATHY	|| id:ebi-a-GCST90017114	MR Egger	18	0.43441712567763	0.287476414064246	0.150250061352064	-0.129036645888292	0.997870897243552	1.54406280204907	0.878941755354019	2.71250048384759
1016	ebi-a-GCST90017114	finn-b-DM_NEPHROPATHY	Diabetic nephropathy || id:finn-b-DM_NEPHROPATHY	|| id:ebi-a-GCST90017114	Simple mode	18	0.196053552232862	0.280313351307274	0.493756368062606	-0.353360616329396	0.745467720795119	1.21659205481087	0.70232387824618	2.10742689188495
1017	ebi-a-GCST90017114	finn-b-DM_NEPHROPATHY	Diabetic nephropathy || id:finn-b-DM_NEPHROPATHY	|| id:ebi-a-GCST90017114	Weighted median	18	0.121326529598545	0.160260863296898	0.449016008638076	-0.192784762463376	0.435437821660465	1.12899350198132	0.824659452707553	1.54563962534007
1018	ebi-a-GCST90017114	finn-b-DM_NEPHROPATHY	Diabetic nephropathy || id:finn-b-DM_NEPHROPATHY	|| id:ebi-a-GCST90017114	Weighted mode	18	0.0729628231471773	0.251960009808462	0.775638933811916	-0.420878796077408	0.566804442371763	1.07569054538224	0.656469663285721	1.7626254709673
1019	ebi-a-GCST90017115	finn-b-DM_NEPHROPATHY	Diabetic nephropathy || id:finn-b-DM_NEPHROPATHY	|| id:ebi-a-GCST90017115	Inverse variance weighted	11	-0.11758825168309	0.0899351691802776	0.191050434876159	-0.293861183276434	0.0586846799102539	0.889062047062154	0.745379955465084	1.06044080972523
1020	ebi-a-GCST90017115	finn-b-DM_NEPHROPATHY	Diabetic nephropathy || id:finn-b-DM_NEPHROPATHY	|| id:ebi-a-GCST90017115	MR Egger	11	0.326221273668449	0.344010587668689	0.367748357240858	-0.348039478162181	1.00048202549908	1.38572195873266	0.706071001278662	2.71959242545925
1021	ebi-a-GCST90017115	finn-b-DM_NEPHROPATHY	Diabetic nephropathy || id:finn-b-DM_NEPHROPATHY	|| id:ebi-a-GCST90017115	Simple mode	11	-0.332763776557542	0.212895695021757	0.149108741435229	-0.750039338800184	0.0845117856851013	0.71693953207842	0.472347970773081	1.08818566917006
1022	ebi-a-GCST90017115	finn-b-DM_NEPHROPATHY	Diabetic nephropathy || id:finn-b-DM_NEPHROPATHY	|| id:ebi-a-GCST90017115	Weighted median	11	-0.194653042409202	0.113814054729918	0.0872155035057718	-0.417728589679841	0.0284225048614376	0.823120196318572	0.658540938978872	1.02883027840014
1023	ebi-a-GCST90017115	finn-b-DM_NEPHROPATHY	Diabetic nephropathy || id:finn-b-DM_NEPHROPATHY	|| id:ebi-a-GCST90017115	Weighted mode	11	-0.325597419439981	0.222737839910553	0.17449845370916	-0.762163585664664	0.110968746784702	0.72209583066803	0.466655684440935	1.11735998521657
1024	ebi-a-GCST90017116	finn-b-DM_NEPHROPATHY	Diabetic nephropathy || id:finn-b-DM_NEPHROPATHY	|| id:ebi-a-GCST90017116	Inverse variance weighted	14	-0.287075178595295	0.130818765694631	0.0282031086541681	-0.543479959356771	-0.0306703978338188	0.750455308540368	0.580723836625754	0.969795166991502
1025	ebi-a-GCST90017116	finn-b-DM_NEPHROPATHY	Diabetic nephropathy || id:finn-b-DM_NEPHROPATHY	|| id:ebi-a-GCST90017116	MR Egger	14	-0.113860748882229	0.374567334342125	0.766350103404131	-0.848012724192793	0.620291226428336	0.892382212451338	0.428265167849428	1.85946948965863
1026	ebi-a-GCST90017116	finn-b-DM_NEPHROPATHY	Diabetic nephropathy || id:finn-b-DM_NEPHROPATHY	|| id:ebi-a-GCST90017116	Simple mode	14	-0.393531937564845	0.284993356502331	0.190604472754247	-0.952118916309414	0.165055041179724	0.674669769923258	0.385922419175644	1.17945803568654
1027	ebi-a-GCST90017116	finn-b-DM_NEPHROPATHY	Diabetic nephropathy || id:finn-b-DM_NEPHROPATHY	|| id:ebi-a-GCST90017116	Weighted median	14	-0.330703171357315	0.173510963581274	0.0566567302025002	-0.670784659976612	0.00937831726198157	0.718418384548735	0.511307218031925	1.00942243147717
1028	ebi-a-GCST90017116	finn-b-DM_NEPHROPATHY	Diabetic nephropathy || id:finn-b-DM_NEPHROPATHY	|| id:ebi-a-GCST90017116	Weighted mode	14	-0.329595473646171	0.252871571279586	0.215046440599529	-0.825223753354159	0.166032806061818	0.71921461585933	0.438136946884898	1.18061183231273
1029	ebi-a-GCST90017117	finn-b-DM_NEPHROPATHY	Diabetic nephropathy || id:finn-b-DM_NEPHROPATHY	|| id:ebi-a-GCST90017117	Inverse variance weighted	12	0.0355029910321755	0.116464943018324	0.760489206480994	-0.192768297283739	0.26377427934809	1.03614074725374	0.824673030985365	1.30183431224465
1030	ebi-a-GCST90017117	finn-b-DM_NEPHROPATHY	Diabetic nephropathy || id:finn-b-DM_NEPHROPATHY	|| id:ebi-a-GCST90017117	MR Egger	12	-0.0303505939102468	0.396534001207581	0.94049942204442	-0.807557236277105	0.746856048456611	0.970105360888936	0.445946077705415	2.11035472285761
1031	ebi-a-GCST90017117	finn-b-DM_NEPHROPATHY	Diabetic nephropathy || id:finn-b-DM_NEPHROPATHY	|| id:ebi-a-GCST90017117	Simple mode	12	0.2187738566127	0.233051114313098	0.368020993333787	-0.238006327440972	0.675554040666372	1.24454979815446	0.788197703803547	1.96512143160513
1032	ebi-a-GCST90017117	finn-b-DM_NEPHROPATHY	Diabetic nephropathy || id:finn-b-DM_NEPHROPATHY	|| id:ebi-a-GCST90017117	Weighted median	12	0.0289266877085347	0.150703631789351	0.847785916233117	-0.266452430598593	0.324305806015662	1.02934912776557	0.766092445418484	1.38307019364086
1033	ebi-a-GCST90017117	finn-b-DM_NEPHROPATHY	Diabetic nephropathy || id:finn-b-DM_NEPHROPATHY	|| id:ebi-a-GCST90017117	Weighted mode	12	0.210777818038499	0.225721685724481	0.370454507026673	-0.231636685981483	0.653192322058481	1.23463801029042	0.793234264088833	1.92166562321265
1034	ebi-a-GCST90017118	finn-b-DM_NEPHROPATHY	Diabetic nephropathy || id:finn-b-DM_NEPHROPATHY	|| id:ebi-a-GCST90017118	Inverse variance weighted	12	0.104556274990375	0.177320296951928	0.555427736077572	-0.242991507035404	0.452104057016154	1.11021786960822	0.784278174590042	1.57161547768648
1035	ebi-a-GCST90017118	finn-b-DM_NEPHROPATHY	Diabetic nephropathy || id:finn-b-DM_NEPHROPATHY	|| id:ebi-a-GCST90017118	MR Egger	12	-0.0625688185571467	0.483817543282604	0.899666119320169	-1.01085120339105	0.885713566276757	0.939348415986404	0.363909087050521	2.42471396844693
1036	ebi-a-GCST90017118	finn-b-DM_NEPHROPATHY	Diabetic nephropathy || id:finn-b-DM_NEPHROPATHY	|| id:ebi-a-GCST90017118	Simple mode	12	0.360833300963089	0.303733548374213	0.25985412509175	-0.234484453850368	0.956151055776545	1.43452430712534	0.790978530466386	2.60166351989357
1037	ebi-a-GCST90017118	finn-b-DM_NEPHROPATHY	Diabetic nephropathy || id:finn-b-DM_NEPHROPATHY	|| id:ebi-a-GCST90017118	Weighted median	12	0.19270581881604	0.181099409337069	0.287288559993662	-0.162249023484615	0.547660661116696	1.21252603870077	0.850229451074905	1.72920309061118
1038	ebi-a-GCST90017118	finn-b-DM_NEPHROPATHY	Diabetic nephropathy || id:finn-b-DM_NEPHROPATHY	|| id:ebi-a-GCST90017118	Weighted mode	12	0.231605231798881	0.252856225395968	0.379332449652965	-0.263992969977216	0.727203433574979	1.26062197711632	0.767978938547164	2.06928561373701
