# Supplementary material for: Causal relationship of gut microbiota with diabetic nephropathy: a Mendelian randomization analysis
Source: Front Microbiol. 2024 Jan 3;14:1281361. doi: 10.3389/fmicb.2023.1281361 (PMC10792041; doi:10.3389/fmicb.2023.1281361)
Supplement: Supplementary file 5 [file Data_Sheet_5.CSV]

id.exposure	SNP	effect_allele	other_allele	eaf	beta.exposure	se.exposure	pval.exposure	beta.outcome	se.outcome	pval.outcome	R2	F
ebi-a-GCST90016923	rs11184341	C	G	0.7217	-0.0655342	0.0142231	4.13409e-06	0.0092	0.0286	0.7484	0.00172518594656255	31.691132985321
ebi-a-GCST90016923	rs111862613	T	C	0.166	0.090699	0.0196746	3.73844e-06	0.0012	0.0344	0.9718	0.00227776613591369	41.865034157468
ebi-a-GCST90016923	rs117107102	A	G	0.0447	0.204683	0.0431572	2.91823e-06	0.0538	0.06	0.3698	0.00357800418315907	65.8490488831319
ebi-a-GCST90016923	rs11729256	T	C	0.2386	0.0749798	0.0150177	6.73085e-07	0.0346	0.0341	0.31	0.00204268717781489	37.5354706914641
ebi-a-GCST90016923	rs12908520	G	A	0.4563	0.0618926	0.0130946	2.17165e-06	0.0244	0.0259	0.3457	0.00190071609157946	34.9217079396103
ebi-a-GCST90016923	rs2602429	T	C	0.7783	-0.0746844	0.0156194	2.58297e-06	-0.0909	0.0292	0.00186698	0.00192487491070744	35.3664320703265
ebi-a-GCST90016923	rs4242783	A	G	0.7127	-0.0689292	0.0147693	2.63615e-06	-0.0203	0.0285	0.4775	0.00194571334038303	35.7500505862891
ebi-a-GCST90016923	rs4936098	G	A	0.66	-0.0648843	0.0135928	1.1222e-06	-0.0244	0.0269	0.3635	0.00188943560705671	34.7140601435066
ebi-a-GCST90016923	rs61779207	G	A	0.1779	-0.0758309	0.0167762	6.7228e-06	-0.0406	0.0309	0.1884	0.00168198846401668	30.8962716255933
ebi-a-GCST90016923	rs74542928	T	C	0.0785	0.112164	0.0236422	1.63222e-06	0.0817	0.0597	0.171	0.00182012816236025	33.4383723646065
ebi-a-GCST90016923	rs9349825	A	G	0.2793	-0.0704036	0.0147128	2.53688e-06	0.015	0.0328	0.6463	0.00199546992690185	36.6660936066552
ebi-a-GCST90016923	rs941682	G	A	0.3111	-0.0631436	0.0143767	9.60993e-06	-5e-04	0.0287	0.9855	0.001709011042399	31.3934963273958
ebi-a-GCST90016946	rs10805326	A	G	0.7217	-0.0566637	0.012276	4.03395e-06	-0.0421	0.0282	0.1348	0.00128976256122275	23.6822102758837
ebi-a-GCST90016946	rs117020988	C	T	0.0636	0.182411	0.0372126	1.02795e-06	0.0214	0.0473	0.6516	0.00396324175452214	72.9671136057764
ebi-a-GCST90016946	rs12377846	C	A	0.0487	-0.252	0.0511627	7.26256e-07	-0.1467	0.0767	0.0558599	0.00588406599648	108.540662665878
ebi-a-GCST90016946	rs12986312	T	G	0.3221	0.0571818	0.0125947	5.76713e-06	0.0202	0.0279	0.4688	0.00142791382614775	26.2225272531186
ebi-a-GCST90016946	rs1467258	G	A	0.167	0.072584	0.0162321	7.89805e-06	0.0142	0.033	0.6673	0.00146579509459443	26.9192084884254
ebi-a-GCST90016946	rs1520207	T	C	0.5626	-0.0525658	0.0112476	3.16548e-06	0.035	0.0257	0.1722	0.00135992531696068	24.9722708858246
ebi-a-GCST90016946	rs4692811	C	T	0.2644	0.0642075	0.0126913	4.21124e-07	0.0302	0.027	0.2635	0.00160363190416426	29.4546362529851
ebi-a-GCST90016946	rs59865771	C	T	0.2813	-0.0573764	0.0127192	7.69024e-06	-0.0651	0.0271	0.01626	0.0013311100543978	24.4424317441954
ebi-a-GCST90016946	rs61841503	G	A	0.1372	0.0919658	0.0161331	9.80122e-09	0.0028	0.0382	0.9423	0.00200238207839569	36.7933569121049
ebi-a-GCST90016946	rs6721459	G	A	0.4394	-0.0509823	0.0111975	5.07762e-06	-0.0172	0.0261	0.5086	0.00128050709778146	23.512046501545
ebi-a-GCST90016946	rs75819860	T	A	0.0775	0.126264	0.0268383	2.48737e-06	0.0516	0.0412	0.2096	0.0022795921880568	41.8986734332339
ebi-a-GCST90016946	rs76982728	T	C	0.0387999999999999	0.124203	0.0266923	3.24056e-06	-0.03	0.0895	0.7376	0.00115064049752032	21.1247524391843
ebi-a-GCST90016946	rs77540684	T	G	0.0517	0.106725	0.0245638	8.13711e-06	-0.0097	0.0435	0.8241	0.00111685968928339	20.5038729312298
ebi-a-GCST90016946	rs9573937	A	G	0.1769	-0.0693637	0.0142907	1.70589e-06	0.0286	0.0345	0.4072	0.00140111871068971	25.7297653723126
ebi-a-GCST90016957	rs11184341	C	G	0.7217	-0.0655301	0.014223	4.13847e-06	0.0092	0.0286	0.7484	0.00172497008854889	31.6871608885332
ebi-a-GCST90016957	rs111862613	T	C	0.166	0.0907065	0.0196746	3.7313e-06	0.0012	0.0344	0.9718	0.00227814285345932	41.8719739850312
ebi-a-GCST90016957	rs117107102	A	G	0.0447	0.204683	0.0431572	2.91823e-06	0.0538	0.06	0.3698	0.00357800418315907	65.8490488831319
ebi-a-GCST90016957	rs11729256	T	C	0.2386	0.0749798	0.0150177	6.73085e-07	0.0346	0.0341	0.31	0.00204268717781489	37.5354706914641
ebi-a-GCST90016957	rs12908520	G	A	0.4563	0.0619104	0.0130946	2.15139e-06	0.0244	0.0259	0.3457	0.00190180952153696	34.9418357218205
ebi-a-GCST90016957	rs2602429	T	C	0.7783	-0.0745516	0.0156195	2.69942e-06	-0.0909	0.0292	0.00186698	0.00191803556755436	35.2405288255187
ebi-a-GCST90016957	rs4242783	A	G	0.7127	-0.0687992	0.0147694	2.75442e-06	-0.0203	0.0285	0.4775	0.0019383810571093	35.6150673972608
ebi-a-GCST90016957	rs4936098	G	A	0.66	-0.0648691	0.0135928	1.1293e-06	-0.0244	0.0269	0.3635	0.00188855046050273	34.6977668282209
ebi-a-GCST90016957	rs61779207	G	A	0.1779	-0.0758811	0.0167762	6.63025e-06	-0.0406	0.0309	0.1884	0.00168421615138738	30.9372608184919
ebi-a-GCST90016957	rs74542928	T	C	0.0785	0.112124	0.0236422	1.64611e-06	0.0817	0.0597	0.171	0.00181883020321849	33.4144835385054
ebi-a-GCST90016957	rs9349825	A	G	0.2793	-0.0704354	0.0147128	2.51287e-06	0.015	0.0328	0.6463	0.00199727296750238	36.6992901782583
ebi-a-GCST90016957	rs941682	G	A	0.3111	-0.0631526	0.0143767	9.5812e-06	-5e-04	0.0287	0.9855	0.00170949825553011	31.4024614630016
ebi-a-GCST90016961	rs11184341	C	G	0.7217	-0.0655855	0.0142236	4.0635e-06	0.0092	0.0286	0.7484	0.00172788794578252	31.7408537884097
ebi-a-GCST90016961	rs111862613	T	C	0.166	0.0911199	0.0196748	3.39234e-06	0.0012	0.0344	0.9718	0.00229895570310306	42.2553929601364
ebi-a-GCST90016961	rs117107102	A	G	0.0447	0.204406	0.0431629	3.01141e-06	0.0538	0.06	0.3698	0.00356832642271943	65.6703030172735
ebi-a-GCST90016961	rs11729256	T	C	0.2386	0.0750473	0.0150184	6.58385e-07	0.0346	0.0341	0.31	0.00204636666076473	37.6032218045417
ebi-a-GCST90016961	rs12908520	G	A	0.4563	0.061772	0.0130954	2.2648e-06	0.0244	0.0259	0.3457	0.00189331607824471	34.7854901706813
ebi-a-GCST90016961	rs2602429	T	C	0.7783	-0.0745352	0.0156201	2.71569e-06	-0.0909	0.0292	0.00186698	0.00191719179428975	35.224996197349
ebi-a-GCST90016961	rs4242783	A	G	0.7127	-0.0685454	0.0147701	2.99799e-06	-0.0203	0.0285	0.4775	0.00192410607452484	35.3522787288871
ebi-a-GCST90016961	rs4936098	G	A	0.66	-0.0649225	0.0135934	1.1036e-06	-0.0244	0.0269	0.3635	0.001891661035605	34.7550247971247
ebi-a-GCST90016961	rs61779207	G	A	0.1779	-0.0760539	0.0167769	6.32121e-06	-0.0406	0.0309	0.1884	0.00169189563751627	31.0785638874347
ebi-a-GCST90016961	rs74542928	T	C	0.0785	0.112623	0.0236434	1.4802e-06	0.0817	0.0597	0.171	0.00183505538013314	33.7131109865785
ebi-a-GCST90016961	rs9349825	A	G	0.2793	-0.0703407	0.0147133	2.59884e-06	0.015	0.0328	0.6463	0.00199190593331186	36.6004757098012
ebi-a-GCST90016961	rs941682	G	A	0.3111	-0.0632957	0.0143777	9.17128e-06	-5e-04	0.0287	0.9855	0.00171725427374335	31.54517996702
ebi-a-GCST90016974	rs11228830	A	G	0.0706	0.135265	0.0298411	6.55164e-06	0.0353	0.0475	0.4571	0.00240108889180064	44.1371453071529
ebi-a-GCST90016974	rs113054641	G	A	0.0845	-0.144881	0.0274574	1.73696e-07	0.0406	0.0625	0.5162	0.00324764030853784	59.7492721225178
ebi-a-GCST90016974	rs12304031	G	A	0.1292	-0.0862781	0.0196846	6.7007e-06	-0.0384	0.0392	0.3268	0.00167498944577539	30.7674916804669
ebi-a-GCST90016974	rs12458763	A	C	0.0716	0.122037	0.0269587	6.36649e-06	0.0583	0.0614	0.342	0.00197998178835692	36.3809396328054
ebi-a-GCST90016974	rs1862649	G	A	0.0915	0.113124	0.0248176	4.76255e-06	-0.027	0.0507	0.5946	0.00212757817997657	39.0987142356833
ebi-a-GCST90016974	rs2114713	G	T	0.4513	0.062721	0.0138998	6.87717e-06	0.0582	0.0257	0.0238902	0.00194830182483108	35.7977035949912
ebi-a-GCST90016974	rs2642760	G	C	0.3767	0.0713357	0.0145396	8.58084e-07	0.01	0.0278	0.7199	0.002389662658412	43.9266035942793
ebi-a-GCST90016974	rs270727	G	C	0.3221	-0.0694173	0.0150795	5.38158e-06	-0.0285	0.0276	0.3014	0.00210436848786964	38.6712879703435
ebi-a-GCST90016974	rs326049	C	G	0.2048	0.0759694	0.0167617	8.18653e-06	2e-04	0.0291	0.9946	0.00187980894632078	34.5368591544469
ebi-a-GCST90016974	rs62130338	A	G	0.7376	0.0732608	0.0158324	3.89807e-06	-0.0109	0.027	0.6859	0.00207758139759232	38.1780055832449
ebi-a-GCST90016974	rs62390301	T	C	0.1829	-0.0872983	0.0174893	7.41908e-07	-0.0455	0.032	0.1546	0.00227787812917868	41.8670972781006
ebi-a-GCST90016974	rs7083431	A	C	0.3549	0.0703539	0.0144439	8.85462e-07	-0.0141	0.0288	0.6237	0.00226641476681827	41.655923594273
ebi-a-GCST90016974	rs71428626	G	T	0.0726	-0.133188	0.0289905	4.80408e-06	-0.0492	0.0724	0.4972	0.00238871261335716	43.9090981202646
ebi-a-GCST90016974	rs72814525	A	G	0.3231	0.0664154	0.0149766	8.24594e-06	-0.0242	0.0299	0.4176	0.00192943011587025	35.4502883187271
ebi-a-GCST90016974	rs78453362	A	G	0.0577	-0.14948	0.0327073	4.05807e-06	-0.0395	0.0824	0.631801	0.00242974769215997	44.6652384388461
ebi-a-GCST90016974	rs9657374	C	T	0.3022	0.0680719	0.0148172	4.5036e-06	0.0779	0.028	0.00545796	0.00195429970329376	35.9081231935039
ebi-a-GCST90016977	rs12404911	C	T	0.17	0.140717	0.0304142	2.79892e-06	0.0268	0.0329	0.4149	0.0055879195479158	103.047087504301
ebi-a-GCST90016977	rs212393	A	G	0.6899	0.135254	0.0286209	3.62485e-06	0.0392	0.0317	0.2151	0.00782741107505513	144.671467340063
ebi-a-GCST90016977	rs73128290	A	G	0.2634	0.129726	0.0284563	4.29368e-06	0.0257	0.0279	0.3571	0.00653027597226591	120.539356039872
ebi-a-GCST90016977	rs7742829	C	T	0.4195	0.11411	0.0251099	5.60725e-06	0.0351	0.0258	0.1745	0.00634178618583795	117.037904441503
ebi-a-GCST90017005	rs11617697	A	G	0.0477	-0.143349	0.0286241	7.21755e-07	0.0495	0.0563	0.3801	0.00186685889913809	34.2984889316833
ebi-a-GCST90017005	rs12964517	G	A	0.3161	0.0587198	0.0123453	2.07501e-06	-0.0169	0.0284	0.552	0.00149078917523318	27.3789080752142
ebi-a-GCST90017005	rs13082419	C	T	0.17	-0.0715522	0.016137	9.55983e-06	0.0782	0.0409	0.05546	0.00144478422906985	26.5327873453928
ebi-a-GCST90017005	rs16884680	G	T	0.1074	-0.0906428	0.0191909	1.73968e-06	0.0058	0.042	0.8896	0.00157528009292774	28.933064023893
ebi-a-GCST90017005	rs35179274	C	T	0.2435	-0.0627263	0.013786	5.75798e-06	-0.0258	0.0334	0.4402	0.00144956346751163	26.620683237129
ebi-a-GCST90017005	rs3809430	T	C	0.3479	-0.0548171	0.0118426	3.5532e-06	0.0197	0.0278	0.4782	0.00136342338029104	25.0365934246151
ebi-a-GCST90017005	rs57199565	T	C	0.2406	0.0783394	0.0160257	7.9704e-07	0.0048	0.0337	0.8877	0.00224262517664221	41.217696332784
ebi-a-GCST90017005	rs66746423	C	T	0.1561	0.0751501	0.0164978	6.11139e-06	-0.0056	0.0356	0.8757	0.00148793175091585	27.3263521953631
ebi-a-GCST90017005	rs6704822	G	A	0.8837	-0.0739179	0.0166705	6.62232e-06	0.0444	0.038	0.2419	0.00112308804843008	20.6183448487888
ebi-a-GCST90017005	rs72783037	C	A	0.1869	0.0658926	0.0143747	6.54757e-06	-0.0376	0.0315	0.2333	0.00131964326857511	24.2315953207822
ebi-a-GCST90017005	rs73615400	T	C	0.0905	-0.0956303	0.0193428	9.53608e-07	0.0227	0.0436	0.601999	0.00150547072468204	27.6489468292389
ebi-a-GCST90017005	rs73849225	T	C	0.0795	0.0975711	0.0224388	5.20907e-06	-0.0152	0.0464	0.743901	0.00139335993804076	25.5870865651425
ebi-a-GCST90017005	rs78250280	G	A	0.1491	0.0749762	0.0164404	3.35792e-06	-0.0089	0.0367	0.8078	0.00142637268521097	26.1941849713532
ebi-a-GCST90017005	rs876734	T	C	0.7107	0.0618696	0.0132532	2.88908e-06	-0.0205	0.0287	0.4745	0.00157405303546899	28.9104912108776
ebi-a-GCST90017005	rs9316536	T	G	0.1362	-0.0817111	0.0183121	7.8352e-06	0.0338	0.0367	0.3573	0.00157102254351391	28.8547428544698
ebi-a-GCST90017032	rs11620597	T	C	0.0527	0.119479	0.0271688	7.80171e-06	0.1187	0.0825	0.15	0.00142531647882385	26.1747609067214
ebi-a-GCST90017032	rs1187983	C	T	0.1223	-0.0935456	0.0193174	2.02428e-06	-0.0741	0.0421	0.0785398	0.0018786647249167	34.5157973364308
ebi-a-GCST90017032	rs146541147	G	A	0.0706	0.118845	0.0268423	6.86294e-06	0.1141	0.0712	0.1091	0.0018535281869923	34.0531183077032
ebi-a-GCST90017032	rs2724813	G	A	0.7992	0.0840769	0.0167551	6.28449e-07	0.0282	0.0301	0.3498	0.00226883315624012	41.7004738368032
ebi-a-GCST90017032	rs2842896	C	T	0.5278	-0.0649396	0.0131146	7.25371e-07	-0.0039	0.0261	0.881	0.00210205745712047	38.6287294574904
ebi-a-GCST90017032	rs2863363	G	A	0.6322	-0.0634861	0.0136323	3.11279e-06	-0.0126	0.0297	0.6705	0.0018743621674029	34.43660008621
ebi-a-GCST90017032	rs3125832	A	C	0.2624	0.0679323	0.015012	5.02736e-06	0.0201	0.0308	0.5141	0.00178635336379524	32.8167703333509
ebi-a-GCST90017032	rs61884471	G	A	0.0845	0.124426	0.0248431	1.01163e-06	-0.0043	0.0414	0.9174	0.00239534091561198	44.0312315209194
ebi-a-GCST90017032	rs72948274	A	C	0.0577	-0.126354	0.0272212	3.25912e-06	-0.0237	0.0525	0.6521	0.00173609301555515	31.8918409215274
ebi-a-GCST90017032	rs8006832	G	T	0.1113	-0.0952415	0.0216699	6.58082e-06	-0.0368	0.0447	0.4101	0.00179445591576564	32.9658884167984
ebi-a-GCST90017064	rs10931481	A	G	0.6889	-0.0610096	0.0130484	3.38213e-06	-0.0355	0.0282	0.2083	0.00159544760633177	29.3040713153478
ebi-a-GCST90017064	rs12079579	A	G	0.0726	0.0955324	0.0213436	5.03721e-06	-0.071	0.0459	0.1223	0.00122895246411672	22.5642606907492
ebi-a-GCST90017064	rs12539819	C	T	0.0954	0.110654	0.0240684	4.49376e-06	-0.0672	0.0523	0.1985	0.0021133391049877	38.8364871743102
ebi-a-GCST90017064	rs13188803	T	A	0.1879	0.0709419	0.0156855	7.27562e-06	-0.0225	0.0288	0.4348	0.00153593174930046	28.2092438919893
ebi-a-GCST90017064	rs1391597	C	T	0.3807	0.0590284	0.0124874	1.85964e-06	-0.006	0.0262	0.8177	0.00164299399310031	30.1788074448243
ebi-a-GCST90017064	rs2047242	A	G	0.2972	-0.067603	0.0133738	2.46371e-07	0.0191	0.0305	0.5316	0.00190916072461909	35.0771572991116
ebi-a-GCST90017064	rs2166943	C	A	0.5616	-0.0566974	0.0123497	5.27716e-06	0.0031	0.0259	0.9039	0.00158290163490804	29.0732703080463
ebi-a-GCST90017064	rs289410	A	G	0.7316	0.0654926	0.0139101	2.27463e-06	-0.0732	0.0285	0.0102101	0.00168449865186563	30.9424588080596
ebi-a-GCST90017064	rs431418	G	A	0.8807	0.094737	0.0210157	5.53669e-06	0.0188	0.0439	0.667899	0.0018859826433798	34.6504999557998
ebi-a-GCST90017064	rs71386687	T	G	0.0596	0.121037	0.02386	2.90764e-07	-0.0791	0.0407	0.0518299	0.00164219670905771	30.1641387000049
ebi-a-GCST90017064	rs73802842	C	A	0.1431	0.0736808	0.0169665	7.48032e-06	-0.0365	0.0301	0.2245	0.00133139964713825	24.4477564635502
ebi-a-GCST90017064	rs9870933	G	A	0.5915	-0.0621643	0.0126072	8.49122e-07	-0.0114	0.0262	0.6652	0.00186749264818836	34.3101541430986
ebi-a-GCST90017084	rs10200320	T	C	0.7127	-0.0641139	0.0142769	5.6607e-06	-0.0445	0.0316	0.1598	0.00168335910144515	30.9214911759024
ebi-a-GCST90017084	rs11195523	C	A	0.7515	-0.0689278	0.0145351	2.40121e-06	0.0207	0.0296	0.4852	0.00177449266270848	32.5984922340328
ebi-a-GCST90017084	rs11684166	A	G	0.1789	-0.0769635	0.0168349	3.49116e-06	0.0813	0.0336	0.0154401	0.00174022741999199	31.9679218820324
ebi-a-GCST90017084	rs11809762	G	A	0.1262	-0.0934634	0.0190198	1.68287e-06	0.0245	0.0324	0.4498	0.0019265688866574	35.3976161895359
ebi-a-GCST90017084	rs11904514	A	G	0.9235	0.109498	0.0249839	7.89951e-06	0.0067	0.0531	0.9001	0.00169410648201118	31.119243980063
ebi-a-GCST90017084	rs12147596	C	T	0.2684	-0.0719818	0.0141609	2.86207e-07	0.001	0.0276	0.9721	0.00203484629188162	37.3910964344542
ebi-a-GCST90017084	rs16823675	C	T	0.2167	-0.0767515	0.0149973	2.33346e-07	0.0143	0.0317	0.652299	0.00199981940109374	36.7461738887156
ebi-a-GCST90017084	rs17086536	C	A	0.0964	-0.100851	0.022432	3.3638e-06	0.1284	0.0492	0.00903504	0.00177191820242695	32.5511139073471
ebi-a-GCST90017084	rs1809136	C	G	0.9155	-0.0994594	0.0228638	8.36989e-06	0.0401	0.0471	0.3951	0.00153051194418014	28.1095500344486
ebi-a-GCST90017084	rs2898979	G	C	0.1322	0.0901515	0.0202199	7.67291e-06	-0.0374	0.0362	0.3008	0.0018647774594557	34.260176656685
ebi-a-GCST90017084	rs2939766	A	G	0.4085	-0.0591611	0.013042	7.01148e-06	-0.0123	0.0258	0.6336	0.00169141152793538	31.0696561739004
ebi-a-GCST90017084	rs34985298	G	A	0.2922	-0.0623526	0.013772	8.33758e-06	0.0023	0.0272	0.9313	0.00160816238847451	29.5379837543506
ebi-a-GCST90017084	rs35740166	C	T	0.1074	-0.112246	0.0226824	8.39982e-07	-0.0292	0.0438	0.5041	0.00241564386025165	44.4053446073578
ebi-a-GCST90017084	rs4644504	T	C	0.0785	-0.0969321	0.0216146	5.81969e-06	0.0173	0.0511	0.735401	0.00135934669402207	24.9616311858066
ebi-a-GCST90017084	rs6007642	C	T	0.169	-0.0791412	0.0177958	9.95543e-06	0.0111	0.0308	0.7175	0.00175923147381707	32.3176409780255
ebi-a-GCST90017084	rs72700702	T	C	0.1372	-0.091726	0.0189005	1.59272e-06	0.045	0.0407	0.2683	0.00199195330593206	36.6013479001333
ebi-a-GCST90017084	rs76532867	T	C	0.1054	0.112353	0.0242364	2.55859e-06	-0.0341	0.0664	0.6072	0.00238050362349552	43.7578411470678
ebi-a-GCST90017108	rs11184341	C	G	0.7217	-0.0655342	0.0142231	4.13409e-06	0.0092	0.0286	0.7484	0.00172518594656255	31.691132985321
ebi-a-GCST90017108	rs111862613	T	C	0.166	0.090699	0.0196746	3.73844e-06	0.0012	0.0344	0.9718	0.00227776613591369	41.865034157468
ebi-a-GCST90017108	rs117107102	A	G	0.0447	0.204683	0.0431572	2.91823e-06	0.0538	0.06	0.3698	0.00357800418315907	65.8490488831319
ebi-a-GCST90017108	rs11729256	T	C	0.2386	0.0749798	0.0150177	6.73085e-07	0.0346	0.0341	0.31	0.00204268717781489	37.5354706914641
ebi-a-GCST90017108	rs12908520	G	A	0.4563	0.0618926	0.0130946	2.17165e-06	0.0244	0.0259	0.3457	0.00190071609157946	34.9217079396103
ebi-a-GCST90017108	rs2602429	T	C	0.7783	-0.0746844	0.0156194	2.58297e-06	-0.0909	0.0292	0.00186698	0.00192487491070744	35.3664320703265
ebi-a-GCST90017108	rs4242783	A	G	0.7127	-0.0689292	0.0147693	2.63615e-06	-0.0203	0.0285	0.4775	0.00194571334038303	35.7500505862891
ebi-a-GCST90017108	rs4936098	G	A	0.66	-0.0648843	0.0135928	1.1222e-06	-0.0244	0.0269	0.3635	0.00188943560705671	34.7140601435066
ebi-a-GCST90017108	rs61779207	G	A	0.1779	-0.0758309	0.0167762	6.7228e-06	-0.0406	0.0309	0.1884	0.00168198846401668	30.8962716255933
ebi-a-GCST90017108	rs74542928	T	C	0.0785	0.112164	0.0236422	1.63222e-06	0.0817	0.0597	0.171	0.00182012816236025	33.4383723646065
ebi-a-GCST90017108	rs9349825	A	G	0.2793	-0.0704036	0.0147128	2.53688e-06	0.015	0.0328	0.6463	0.00199546992690185	36.6660936066552
ebi-a-GCST90017108	rs941682	G	A	0.3111	-0.0631436	0.0143767	9.60993e-06	-5e-04	0.0287	0.9855	0.001709011042399	31.3934963273958
ebi-a-GCST90017116	rs10750258	C	A	0.6064	0.0491248	0.010824	8.71907e-06	-0.0309	0.0266	0.245	0.00115198246521282	21.1494182059955
ebi-a-GCST90017116	rs11126162	T	C	0.0885	-0.0770689	0.0187079	9.25977e-06	0.0302	0.0464	0.5147	0.000958270811849799	17.5896257726709
ebi-a-GCST90017116	rs11715072	G	A	0.2893	-0.0519289	0.0115246	6.90415e-06	0.043	0.0279	0.1234	0.00110887601807177	20.3571419659227
ebi-a-GCST90017116	rs12150865	C	T	0.4751	0.0511615	0.0106407	1.54085e-06	-0.0356	0.0254	0.1614	0.00130550378991303	23.9716235448132
ebi-a-GCST90017116	rs12467198	C	T	0.3419	0.0498267	0.011138	6.30667e-06	-0.0264	0.0258	0.3063	0.00111723681290679	20.5108041004881
ebi-a-GCST90017116	rs2347697	G	T	0.3181	0.0502281	0.0108968	4.26914e-06	-0.0198	0.0277	0.4741	0.00109448006496591	20.0925663446631
ebi-a-GCST90017116	rs2532663	A	G	0.9374	0.125578	0.0258034	7.4681e-07	-0.0369	0.0425	0.3851	0.00185078683728677	34.0026606990192
ebi-a-GCST90017116	rs312757	G	C	0.7018	0.0517269	0.0112854	4.83905e-06	0.0222	0.0259	0.3927	0.00111991201081605	20.559971813721
ebi-a-GCST90017116	rs3890996	G	T	0.4612	0.0474614	0.0105645	6.94656e-06	0.0034	0.0257	0.8938	0.00111950998339087	20.5525828971596
ebi-a-GCST90017116	rs4340090	C	T	0.1252	-0.0668162	0.0153387	9.9901e-06	0.0105	0.0396	0.791701	0.000977927466631116	17.9507884521564
ebi-a-GCST90017116	rs6707783	C	T	0.1153	0.0849594	0.0187782	8.08593e-06	0.0038	0.0446	0.9326	0.00147257764620328	27.0439531970187
ebi-a-GCST90017116	rs72771021	C	T	0.0497	0.141726	0.0309242	7.18092e-06	-0.0135	0.0512	0.7927	0.00189734441679233	34.8596426635167
ebi-a-GCST90017116	rs74757828	A	T	0.0577	0.0951285	0.0216921	9.2506e-06	-0.0359	0.0484	0.4582	0.000984048032834813	18.0632479297166
ebi-a-GCST90017116	rs922773	C	T	0.1402	-0.0803778	0.0157851	3.67959e-07	0.0336	0.0424	0.4281	0.00155757038175167	28.6072835180723
