# Supplementary material for: Causal relationship of gut microbiota with diabetic nephropathy: a Mendelian randomization analysis
Source: Front Microbiol. 2024 Jan 3;14:1281361. doi: 10.3389/fmicb.2023.1281361 (PMC10792041; doi:10.3389/fmicb.2023.1281361)
Supplement: Supplementary file 6 [file Data_Sheet_6.CSV]

X	id.exposure	id.outcome	outcome	exposure	method	nsnp	b	se	pval	lo_ci	up_ci	or	or_lci95	or_uci95
76	ebi-a-GCST90016923	finn-b-DM_NEPHROPATHY	Diabetic nephropathy || id:finn-b-DM_NEPHROPATHY	|| id:ebi-a-GCST90016923	Inverse variance weighted	12	0.329929072099552	0.118184416737745	0.00524406690279403	0.0982876152935728	0.561570528905532	1.39086947351357	1.10328005969807	1.75342414226297
77	ebi-a-GCST90016923	finn-b-DM_NEPHROPATHY	Diabetic nephropathy || id:finn-b-DM_NEPHROPATHY	|| id:ebi-a-GCST90016923	MR Egger	12	0.377749565643437	0.408222049506748	0.376572953075519	-0.422365651389789	1.17786478267666	1.45899751401609	0.655494313161391	3.24743282003274
78	ebi-a-GCST90016923	finn-b-DM_NEPHROPATHY	Diabetic nephropathy || id:finn-b-DM_NEPHROPATHY	|| id:ebi-a-GCST90016923	Simple mode	12	0.351343606242681	0.249653837362722	0.186955135536722	-0.137977914988254	0.840665127473617	1.42097549808973	0.871117930183077	2.31790816858401
79	ebi-a-GCST90016923	finn-b-DM_NEPHROPATHY	Diabetic nephropathy || id:finn-b-DM_NEPHROPATHY	|| id:ebi-a-GCST90016923	Weighted median	12	0.287667349782319	0.158008560094207	0.0686706045258818	-0.022029428002327	0.597364127566966	1.33331370325189	0.978211447818874	1.81732225199682
80	ebi-a-GCST90016923	finn-b-DM_NEPHROPATHY	Diabetic nephropathy || id:finn-b-DM_NEPHROPATHY	|| id:ebi-a-GCST90016923	Weighted mode	12	0.309045059075567	0.237736032357381	0.22019766267794	-0.1569175643449	0.775007682496035	1.36212374515743	0.854774519810899	2.17060880281291
186	ebi-a-GCST90016946	finn-b-DM_NEPHROPATHY	Diabetic nephropathy || id:finn-b-DM_NEPHROPATHY	|| id:ebi-a-GCST90016946	Inverse variance weighted	14	0.250339286350141	0.110188394009917	0.023091304183198	0.0343700340907041	0.466308538609578	1.28446114289866	1.03496750914143	1.59409876449664
187	ebi-a-GCST90016946	finn-b-DM_NEPHROPATHY	Diabetic nephropathy || id:finn-b-DM_NEPHROPATHY	|| id:ebi-a-GCST90016946	MR Egger	14	0.264626958760399	0.262093616395363	0.332581363260959	-0.249076529374513	0.778330446895311	1.30294483295273	0.779520314899796	2.17783322033941
188	ebi-a-GCST90016946	finn-b-DM_NEPHROPATHY	Diabetic nephropathy || id:finn-b-DM_NEPHROPATHY	|| id:ebi-a-GCST90016946	Simple mode	14	0.316373105779882	0.25478397634718	0.2362729791897	-0.183003487860591	0.815749699420356	1.37214211428505	0.832765251162924	2.26087001008439
189	ebi-a-GCST90016946	finn-b-DM_NEPHROPATHY	Diabetic nephropathy || id:finn-b-DM_NEPHROPATHY	|| id:ebi-a-GCST90016946	Weighted median	14	0.233491497764559	0.152167067946131	0.124921020082327	-0.0647559554098583	0.531738950938976	1.26300208950414	0.937296177529529	1.70188923878499
190	ebi-a-GCST90016946	finn-b-DM_NEPHROPATHY	Diabetic nephropathy || id:finn-b-DM_NEPHROPATHY	|| id:ebi-a-GCST90016946	Weighted mode	14	0.267790726148533	0.205854855570707	0.215888914268594	-0.135684790770053	0.671266243067119	1.30707357506973	0.873117803908778	1.95671342744039
241	ebi-a-GCST90016957	finn-b-DM_NEPHROPATHY	Diabetic nephropathy || id:finn-b-DM_NEPHROPATHY	|| id:ebi-a-GCST90016957	Inverse variance weighted	12	0.329852577798993	0.118211855619375	0.0052650916704611	0.0981573407850176	0.561547814812969	1.39076308399518	1.10313633979222	1.75338431527702
242	ebi-a-GCST90016957	finn-b-DM_NEPHROPATHY	Diabetic nephropathy || id:finn-b-DM_NEPHROPATHY	|| id:ebi-a-GCST90016957	MR Egger	12	0.375897199510642	0.408208100483956	0.37880951063255	-0.424190677437911	1.1759850764592	1.45629741798857	0.654299109935726	3.24133433384696
243	ebi-a-GCST90016957	finn-b-DM_NEPHROPATHY	Diabetic nephropathy || id:finn-b-DM_NEPHROPATHY	|| id:ebi-a-GCST90016957	Simple mode	12	0.35240814589941	0.249196490582783	0.184983929229203	-0.136016975642844	0.840833267441664	1.42248898830093	0.872827815549695	2.3182979343561
244	ebi-a-GCST90016957	finn-b-DM_NEPHROPATHY	Diabetic nephropathy || id:finn-b-DM_NEPHROPATHY	|| id:ebi-a-GCST90016957	Weighted median	12	0.288054158303637	0.160715666088525	0.0730814667060307	-0.0269485472298716	0.603056863837145	1.33382954011251	0.973411324945003	1.82769729145823
245	ebi-a-GCST90016957	finn-b-DM_NEPHROPATHY	Diabetic nephropathy || id:finn-b-DM_NEPHROPATHY	|| id:ebi-a-GCST90016957	Weighted mode	12	0.310090624666967	0.23269756768487	0.209612101202849	-0.145996607995378	0.766177857329313	1.36354867967804	0.864160634416537	2.15152707471691
261	ebi-a-GCST90016961	finn-b-DM_NEPHROPATHY	Diabetic nephropathy || id:finn-b-DM_NEPHROPATHY	|| id:ebi-a-GCST90016961	Inverse variance weighted	12	0.329683817391329	0.118165259237956	0.00527042611121359	0.0980799092849364	0.561287725497722	1.39052839805356	1.10305092559755	1.75292833805107
262	ebi-a-GCST90016961	finn-b-DM_NEPHROPATHY	Diabetic nephropathy || id:finn-b-DM_NEPHROPATHY	|| id:ebi-a-GCST90016961	MR Egger	12	0.375242857703769	0.408004748125002	0.379379214922759	-0.424446448621236	1.17493216402877	1.45534481340323	0.654131780478069	3.23792328871674
263	ebi-a-GCST90016961	finn-b-DM_NEPHROPATHY	Diabetic nephropathy || id:finn-b-DM_NEPHROPATHY	|| id:ebi-a-GCST90016961	Simple mode	12	0.35252494162298	0.247813053966351	0.182601893079576	-0.133188644151069	0.838238527397028	1.42265513863422	0.87529995631612	2.31229035129919
264	ebi-a-GCST90016961	finn-b-DM_NEPHROPATHY	Diabetic nephropathy || id:finn-b-DM_NEPHROPATHY	|| id:ebi-a-GCST90016961	Weighted median	12	0.288951189066315	0.15813366340594	0.0676608087070165	-0.0209907912093266	0.598893169341957	1.33502656304509	0.979227982033448	1.82010313914325
265	ebi-a-GCST90016961	finn-b-DM_NEPHROPATHY	Diabetic nephropathy || id:finn-b-DM_NEPHROPATHY	|| id:ebi-a-GCST90016961	Weighted mode	12	0.310242791798489	0.24268257304764	0.227427246763591	-0.165415051374886	0.785900634971863	1.36375618275649	0.847541857662499	2.19438238854176
322	ebi-a-GCST90016974	finn-b-DM_NEPHROPATHY	Diabetic nephropathy || id:finn-b-DM_NEPHROPATHY	|| id:ebi-a-GCST90016974	Inverse variance weighted	16	0.232421098486005	0.108219077840289	0.0317383409437299	0.0203117059190381	0.444530491052973	1.26165089626586	1.02051939238988	1.55975770369324
323	ebi-a-GCST90016974	finn-b-DM_NEPHROPATHY	Diabetic nephropathy || id:finn-b-DM_NEPHROPATHY	|| id:ebi-a-GCST90016974	MR Egger	16	-0.0834058329628184	0.430804453509214	0.849266149546121	-0.927782561840879	0.760970895915242	0.919977714168061	0.395429579558791	2.14035327228235
324	ebi-a-GCST90016974	finn-b-DM_NEPHROPATHY	Diabetic nephropathy || id:finn-b-DM_NEPHROPATHY	|| id:ebi-a-GCST90016974	Simple mode	16	0.345073724348242	0.26648283644605	0.214925865246798	-0.177232635086016	0.8673800837825	1.41209402154159	0.837584910218938	2.3806655317516
325	ebi-a-GCST90016974	finn-b-DM_NEPHROPATHY	Diabetic nephropathy || id:finn-b-DM_NEPHROPATHY	|| id:ebi-a-GCST90016974	Weighted median	16	0.222462368396962	0.15380437961259	0.148065563620533	-0.0789942156437143	0.523918952437637	1.24914881129396	0.924045269436691	1.68863236939498
326	ebi-a-GCST90016974	finn-b-DM_NEPHROPATHY	Diabetic nephropathy || id:finn-b-DM_NEPHROPATHY	|| id:ebi-a-GCST90016974	Weighted mode	16	0.318645062035747	0.26689705973986	0.251061803474566	-0.204473175054379	0.841763299125872	1.37526310518044	0.815076606009889	2.32045502781563
337	ebi-a-GCST90016977	finn-b-DM_NEPHROPATHY	Diabetic nephropathy || id:finn-b-DM_NEPHROPATHY	|| id:ebi-a-GCST90016977	Inverse variance weighted	4	0.245372626090879	0.113460990455954	0.0305706772495047	0.0229890847972085	0.46775616738455	1.27809747695046	1.02325537044639	1.59640809886442
338	ebi-a-GCST90016977	finn-b-DM_NEPHROPATHY	Diabetic nephropathy || id:finn-b-DM_NEPHROPATHY	|| id:ebi-a-GCST90016977	MR Egger	4	-0.177027777436892	1.4207298816976	0.912232101728839	-2.96165834556419	2.60760279069041	0.837756513471106	0.051733054715781	13.5664901235606
339	ebi-a-GCST90016977	finn-b-DM_NEPHROPATHY	Diabetic nephropathy || id:finn-b-DM_NEPHROPATHY	|| id:ebi-a-GCST90016977	Simple mode	4	0.200679455671333	0.173198674673864	0.330447129410632	-0.138789946689441	0.540148858032107	1.22223292919145	0.870410841936187	1.71626232260264
340	ebi-a-GCST90016977	finn-b-DM_NEPHROPATHY	Diabetic nephropathy || id:finn-b-DM_NEPHROPATHY	|| id:ebi-a-GCST90016977	Weighted median	4	0.239946565058155	0.133139490463956	0.0715109025493035	-0.0210068362511987	0.500899966367508	1.27118122301185	0.979212270405521	1.65020573227571
341	ebi-a-GCST90016977	finn-b-DM_NEPHROPATHY	Diabetic nephropathy || id:finn-b-DM_NEPHROPATHY	|| id:ebi-a-GCST90016977	Weighted mode	4	0.200679455671333	0.173527409054494	0.331218130402884	-0.139434266075474	0.540793177418141	1.22223292919145	0.869850199992546	1.71736850001612
473	ebi-a-GCST90017005	finn-b-DM_NEPHROPATHY	Diabetic nephropathy || id:finn-b-DM_NEPHROPATHY	|| id:ebi-a-GCST90017005	Inverse variance weighted	15	-0.265173789934255	0.122241113477131	0.0300623095609879	-0.504766372349431	-0.0255812075190787	0.767072628889516	0.60364658748825	0.974743219273028
474	ebi-a-GCST90017005	finn-b-DM_NEPHROPATHY	Diabetic nephropathy || id:finn-b-DM_NEPHROPATHY	|| id:ebi-a-GCST90017005	MR Egger	15	-0.219841499230131	0.546046727686719	0.6937804675287	-1.2900930854961	0.850410087035839	0.802646007890959	0.275245160564907	2.34060650752612
475	ebi-a-GCST90017005	finn-b-DM_NEPHROPATHY	Diabetic nephropathy || id:finn-b-DM_NEPHROPATHY	|| id:ebi-a-GCST90017005	Simple mode	15	-0.266794177449539	0.263113336838413	0.327792239789601	-0.782496317652828	0.248907962753751	0.76583068046895	0.457263111401151	1.28262397845823
476	ebi-a-GCST90017005	finn-b-DM_NEPHROPATHY	Diabetic nephropathy || id:finn-b-DM_NEPHROPATHY	|| id:ebi-a-GCST90017005	Weighted median	15	-0.278536291315105	0.158266775362184	0.0784219846039788	-0.588739171024986	0.0316665883947761	0.75689079868899	0.555026637426164	1.0321733093689
477	ebi-a-GCST90017005	finn-b-DM_NEPHROPATHY	Diabetic nephropathy || id:finn-b-DM_NEPHROPATHY	|| id:ebi-a-GCST90017005	Weighted mode	15	-0.275764438851325	0.248215486730649	0.285290133292389	-0.762266792843397	0.210737915140748	0.7589916986614	0.466607524709562	1.23458874563905
604	ebi-a-GCST90017032	finn-b-DM_NEPHROPATHY	Diabetic nephropathy || id:finn-b-DM_NEPHROPATHY	|| id:ebi-a-GCST90017032	Inverse variance weighted	10	0.31423799487795	0.137865407338858	0.0226486469051335	0.0440217964937873	0.584454193262112	1.36921556406425	1.04500513208808	1.79401153478524
605	ebi-a-GCST90017032	finn-b-DM_NEPHROPATHY	Diabetic nephropathy || id:finn-b-DM_NEPHROPATHY	|| id:ebi-a-GCST90017032	MR Egger	10	0.492059596819095	0.540670387985058	0.389370836676708	-0.567654363631618	1.55177355726981	1.63568159772078	0.56685351271623	4.7198336591446
606	ebi-a-GCST90017032	finn-b-DM_NEPHROPATHY	Diabetic nephropathy || id:finn-b-DM_NEPHROPATHY	|| id:ebi-a-GCST90017032	Simple mode	10	0.231291575376692	0.24313320616985	0.366300774095707	-0.245249508716213	0.707832659469597	1.26022663694098	0.78250927099881	2.02958768070364
607	ebi-a-GCST90017032	finn-b-DM_NEPHROPATHY	Diabetic nephropathy || id:finn-b-DM_NEPHROPATHY	|| id:ebi-a-GCST90017032	Weighted median	10	0.245177719539725	0.181342281309601	0.17637010213458	-0.110253151827094	0.600608590906544	1.27784839165415	0.895607381951128	1.82322806283235
608	ebi-a-GCST90017032	finn-b-DM_NEPHROPATHY	Diabetic nephropathy || id:finn-b-DM_NEPHROPATHY	|| id:ebi-a-GCST90017032	Weighted mode	10	0.211750702089111	0.254598672858114	0.427091336519572	-0.287262696712794	0.710764100891015	1.23583975440297	0.750314597766965	2.03554602710414
764	ebi-a-GCST90017064	finn-b-DM_NEPHROPATHY	Diabetic nephropathy || id:finn-b-DM_NEPHROPATHY	|| id:ebi-a-GCST90017064	Inverse variance weighted	12	-0.308902228492675	0.133736945414269	0.0209006242563783	-0.571026641504643	-0.0467778154807075	0.734252555496027	0.564945144740137	0.954299404591632
765	ebi-a-GCST90017064	finn-b-DM_NEPHROPATHY	Diabetic nephropathy || id:finn-b-DM_NEPHROPATHY	|| id:ebi-a-GCST90017064	MR Egger	12	-1.14498689864845	0.541064811227927	0.0604114412087091	-2.20547392865518	-0.0844998686417113	0.318228086981149	0.110198286800934	0.918971776091384
766	ebi-a-GCST90017064	finn-b-DM_NEPHROPATHY	Diabetic nephropathy || id:finn-b-DM_NEPHROPATHY	|| id:ebi-a-GCST90017064	Simple mode	12	-0.385901220473887	0.324416036209145	0.259275179015974	-1.02175665144381	0.249954210496038	0.679837676407217	0.359962056591468	1.28396662314691
767	ebi-a-GCST90017064	finn-b-DM_NEPHROPATHY	Diabetic nephropathy || id:finn-b-DM_NEPHROPATHY	|| id:ebi-a-GCST90017064	Weighted median	12	-0.304590699464849	0.170425519469806	0.0738992812821249	-0.638624717625669	0.0294433186959719	0.737425141135671	0.528018098909501	1.02988105881607
768	ebi-a-GCST90017064	finn-b-DM_NEPHROPATHY	Diabetic nephropathy || id:finn-b-DM_NEPHROPATHY	|| id:ebi-a-GCST90017064	Weighted mode	12	-0.405035914174474	0.300576607911764	0.204909185565231	-0.994166065681532	0.184094237332584	0.666952857367057	0.370031898209979	1.20212910319872
864	ebi-a-GCST90017084	finn-b-DM_NEPHROPATHY	Diabetic nephropathy || id:finn-b-DM_NEPHROPATHY	|| id:ebi-a-GCST90017084	Inverse variance weighted	17	-0.215991599073051	0.105345004026009	0.0403326305724849	-0.422467806964028	-0.00951539118207412	0.805742070825324	0.655427354183595	0.990529736902047
865	ebi-a-GCST90017084	finn-b-DM_NEPHROPATHY	Diabetic nephropathy || id:finn-b-DM_NEPHROPATHY	|| id:ebi-a-GCST90017084	MR Egger	17	-0.843385911057048	0.539458878651109	0.138808537372832	-1.90072531321322	0.213953491099125	0.430251261853438	0.149460174459793	1.23856504915478
866	ebi-a-GCST90017084	finn-b-DM_NEPHROPATHY	Diabetic nephropathy || id:finn-b-DM_NEPHROPATHY	|| id:ebi-a-GCST90017084	Simple mode	17	-0.228877839370529	0.22725421574187	0.32885470905761	-0.674296102224594	0.216540423483537	0.795425697274056	0.509514940845344	1.24177328114106
867	ebi-a-GCST90017084	finn-b-DM_NEPHROPATHY	Diabetic nephropathy || id:finn-b-DM_NEPHROPATHY	|| id:ebi-a-GCST90017084	Weighted median	17	-0.18354099490172	0.141805204242191	0.195555682936728	-0.461479195216415	0.0943972054129755	0.832317754253961	0.630350544048035	1.09899618646727
868	ebi-a-GCST90017084	finn-b-DM_NEPHROPATHY	Diabetic nephropathy || id:finn-b-DM_NEPHROPATHY	|| id:ebi-a-GCST90017084	Weighted mode	17	-0.211544635849903	0.219542388452949	0.349599459104295	-0.641847717217683	0.218758445517877	0.809333154973246	0.526319036301968	1.2445306184273
984	ebi-a-GCST90017108	finn-b-DM_NEPHROPATHY	Diabetic nephropathy || id:finn-b-DM_NEPHROPATHY	|| id:ebi-a-GCST90017108	Inverse variance weighted	12	0.329929072099552	0.118184416737745	0.00524406690279403	0.0982876152935728	0.561570528905532	1.39086947351357	1.10328005969807	1.75342414226297
985	ebi-a-GCST90017108	finn-b-DM_NEPHROPATHY	Diabetic nephropathy || id:finn-b-DM_NEPHROPATHY	|| id:ebi-a-GCST90017108	MR Egger	12	0.377749565643437	0.408222049506748	0.376572953075519	-0.422365651389789	1.17786478267666	1.45899751401609	0.655494313161391	3.24743282003274
986	ebi-a-GCST90017108	finn-b-DM_NEPHROPATHY	Diabetic nephropathy || id:finn-b-DM_NEPHROPATHY	|| id:ebi-a-GCST90017108	Simple mode	12	0.351343606242681	0.266999204197175	0.214972301383628	-0.171974833983781	0.874662046469144	1.42097549808973	0.842000362696654	2.39806472256687
987	ebi-a-GCST90017108	finn-b-DM_NEPHROPATHY	Diabetic nephropathy || id:finn-b-DM_NEPHROPATHY	|| id:ebi-a-GCST90017108	Weighted median	12	0.287667349782319	0.164294354053431	0.0799585593878698	-0.0343495841624052	0.609684283727044	1.33331370325189	0.966233665602682	1.83985043635425
988	ebi-a-GCST90017108	finn-b-DM_NEPHROPATHY	Diabetic nephropathy || id:finn-b-DM_NEPHROPATHY	|| id:ebi-a-GCST90017108	Weighted mode	12	0.309045059075567	0.219776553300811	0.187286004114615	-0.121716985394022	0.739807103545157	1.36212374515743	0.885398913871698	2.09553125495541
1024	ebi-a-GCST90017116	finn-b-DM_NEPHROPATHY	Diabetic nephropathy || id:finn-b-DM_NEPHROPATHY	|| id:ebi-a-GCST90017116	Inverse variance weighted	14	-0.287075178595295	0.130818765694631	0.0282031086541681	-0.543479959356771	-0.0306703978338188	0.750455308540368	0.580723836625754	0.969795166991502
1025	ebi-a-GCST90017116	finn-b-DM_NEPHROPATHY	Diabetic nephropathy || id:finn-b-DM_NEPHROPATHY	|| id:ebi-a-GCST90017116	MR Egger	14	-0.113860748882229	0.374567334342125	0.766350103404131	-0.848012724192793	0.620291226428336	0.892382212451338	0.428265167849428	1.85946948965863
1026	ebi-a-GCST90017116	finn-b-DM_NEPHROPATHY	Diabetic nephropathy || id:finn-b-DM_NEPHROPATHY	|| id:ebi-a-GCST90017116	Simple mode	14	-0.393531937564845	0.284993356502331	0.190604472754247	-0.952118916309414	0.165055041179724	0.674669769923258	0.385922419175644	1.17945803568654
1027	ebi-a-GCST90017116	finn-b-DM_NEPHROPATHY	Diabetic nephropathy || id:finn-b-DM_NEPHROPATHY	|| id:ebi-a-GCST90017116	Weighted median	14	-0.330703171357315	0.173510963581274	0.0566567302025002	-0.670784659976612	0.00937831726198157	0.718418384548735	0.511307218031925	1.00942243147717
1028	ebi-a-GCST90017116	finn-b-DM_NEPHROPATHY	Diabetic nephropathy || id:finn-b-DM_NEPHROPATHY	|| id:ebi-a-GCST90017116	Weighted mode	14	-0.329595473646171	0.252871571279586	0.215046440599529	-0.825223753354159	0.166032806061818	0.71921461585933	0.438136946884898	1.18061183231273
